# Supplementary material for: 2-[(E)-(5-Amino-2,3-diphenyl­quinoxalin-6-yl)imino­meth­yl]-4-bromo­phenol
Source: Acta Crystallogr Sect E Struct Rep Online. 2008 Jun 13;64(Pt 7):o1271–2. doi: 10.1107/S1600536808017716 (PMC2961755; doi:10.1107/S1600536808017716)
Supplement: Supplementary file 1 [file e-64-o1271-sup1.cif]

##############################################################################
###                                                                        ###
###        Electronic paper (Acta Crystallographica Section E)             ###
###                                                                        ###
##############################################################################
#                                                                            #
# This CIF contains the data in a paper accepted for publication in Acta     #
# Crystallographica Section E. It conforms to the requirements of Notes      #
# for Authors for Section E, and has been peer reviewed under the auspices   #
# of the IUCr Commission on Journals.                                        #
#                                                                            #
# Full details of the Crystallographic Information File format               #
# are given in the paper "The Crystallographic Information File (CIF):       #
# a New Standard Archive File for Crystallography" by S. R. Hall, F. H.      #
# Allen and I. D. Brown [Acta Cryst. (1991), A47, 655-685].                  #
#                                                                            #
# The current version of the core CIF dictionary is obtainable from          #
# ftp://ftp.iucr.org/pub/cif_core.dic. The current version number is 2.4.    #
#                                                                            #
# Software is freely available for graphical display of the structure(s) in  #
# this CIF.  For information consult the CIF home page http://www.iucr.org/  #
# cif/home.html                                                              #
#                                                                            #
# This file may be used for bona fide research purposes within the           #
# scientific community so long as proper attribution is given to the journal # 
# article from which it was obtained.                                        #
#                                                                            #
##############################################################################
                                             
data_global
_audit_creation_method     'form.cif (version 2.0)'
_journal_data_validation_number     ?
_journal_date_recd_electronic     2008-06-09
_journal_date_accepted     2008-06-11
_journal_name_full     'Acta Crystallographica, Section E'
_journal_year     2008
_journal_volume     64
_journal_issue      7
_journal_page_first     o1271
_journal_page_last     o1272
_journal_paper_category     QO
_journal_coeditor_code     SJ2516
_publ_contact_author_name     'Prof. Fun Hoong Kun'
_publ_contact_author_address
;
      X-ray Crystallography Unit
      School of Physics
      Universiti Sains Malaysia
      11800 USM, Penang
      MALAYSIA
;
_publ_contact_author_email     hkfun@usm.my
_publ_contact_author_fax     '6 04 6579150'
_publ_contact_author_phone     '6 04 6533652'
_publ_section_title
;
2-[(<i>E</i>)-(5-Amino-2,3-diphenylquinoxalin-6-yl)iminomethyl]-4-bromophenol
;
loop_
    _publ_author_name
    _publ_author_footnote
    _publ_author_address
    'Hoong-Kun Fun' ?
;     X-ray Crystallography Unit
      School of Physics
      Universiti Sains Malaysia
      11800 USM, Penang
      Malaysia
;
    'Reza Kia'
;     Chemistry Department
      University of Bath
      Claverton Down
      Bath BA2 7AY
      England
;
;     X-ray Crystallography Unit
      School of Physics
      Universiti Sains Malaysia
      11800 USM, Penang
      Malaysia
;
    'Paul R. Raithby'
;
Additional correspondence author, e-mail: p.r.raithby@bath.ac.uk.
;
;     Chemistry Department
      University of Bath
      Claverton Down
      Bath BA2 7AY
      England
;
data_I
_audit_creation_method     SHELXL-97
_chemical_name_systematic
;
2-[(E)-(5-Amino-2,3-diphenylquinoxalin-6-yl)iminomethyl]-4-bromophenol
;
_chemical_name_common
;
;
_chemical_formula_moiety     'C27 H19 Br N4 O'
_chemical_formula_sum     'C27 H19 Br N4 O'
_chemical_formula_iupac     'C27 H19 Br N4 O'
_chemical_formula_weight     495.37
_chemical_melting_point     ?
_symmetry_cell_setting     monoclinic
_symmetry_space_group_name_H-M     'P 21/c'
_symmetry_space_group_name_Hall     '-P 2ybc'
loop_
    _symmetry_equiv_pos_as_xyz
    'x, y, z'
    '-x, y+1/2, -z+1/2'
    '-x, -y, -z'
    'x, -y-1/2, z-1/2'
_cell_length_a     22.923(5)
_cell_length_b     7.344(5)
_cell_length_c     12.573(5)
_cell_angle_alpha     90.0
_cell_angle_beta     92.070(5)
_cell_angle_gamma     90.0
_cell_volume     2115.2(17)
_cell_formula_units_Z     4
_cell_measurement_reflns_used     4509
_cell_measurement_theta_min     2.91
_cell_measurement_theta_max     28.32
_cell_measurement_temperature     100.00(10)
_exptl_crystal_description     'block'
_exptl_crystal_colour     'yellow'
_exptl_crystal_size_max     0.39
_exptl_crystal_size_mid     0.37
_exptl_crystal_size_min     0.08
_exptl_crystal_density_diffrn     1.556
_exptl_crystal_density_meas     ?
_exptl_crystal_density_method     'not measured'
_exptl_crystal_F_000     1008
_exptl_absorpt_coefficient_mu     1.973
_exptl_absorpt_correction_type     'multi-scan'
_exptl_absorpt_process_details     '(SADABS; Bruker, 2005)'
_exptl_absorpt_correction_T_min     0.5103
_exptl_absorpt_correction_T_max     0.8534
_exptl_special_details
;
The low-temperature data was collected with the Oxford Cyrosystem Cobra
low-temperature attachment.
;
_diffrn_ambient_temperature     100.00(10)
_diffrn_radiation_type     MoK\a
_diffrn_radiation_wavelength     0.71069
_diffrn_radiation_source     'fine-focus sealed tube'
_diffrn_radiation_monochromator     graphite
_diffrn_measurement_device_type
;
Bruker SMART APEXII CCD area-detector
;
_diffrn_measurement_method     '\f and \w'
_diffrn_detector_area_resol_mean     ?
_diffrn_reflns_number     22554
_diffrn_reflns_av_R_equivalents     0.0700
_diffrn_reflns_av_sigmaI/netI     0.0932
_diffrn_reflns_theta_min     0.89
_diffrn_reflns_theta_max     30.14
_diffrn_reflns_theta_full     30.14
_diffrn_measured_fraction_theta_max     0.992
_diffrn_measured_fraction_theta_full     0.992
_diffrn_reflns_limit_h_min     -32
_diffrn_reflns_limit_h_max     32
_diffrn_reflns_limit_k_min     -10
_diffrn_reflns_limit_k_max     8
_diffrn_reflns_limit_l_min     -16
_diffrn_reflns_limit_l_max     17
_diffrn_standards_number     0
_diffrn_standards_interval_count     ?
_diffrn_standards_interval_time     ?
_diffrn_standards_decay_%     ?
_refine_special_details
;
Refinement of <i>F</i>^2^ against ALL reflections. The weighted <i>R</i>-factor
<i>wR</i> and goodness of fit <i>S</i> are based on <i>F</i>^2^, conventional
<i>R</i>-factors <i>R</i> are based on <i>F</i>, with <i>F</i> set to zero for
negative <i>F</i>^2^. The threshold expression of <i>F</i>^2^ >
\s(<i>F</i>^2^) is used only for calculating <i>R</i>-factors(gt) <i>etc</i>.
and is not relevant to the choice of reflections for refinement.
<i>R</i>-factors based on <i>F</i>^2^ are statistically about twice as large
as those based on <i>F</i>, and <i>R</i>- factors based on ALL data will be
even larger.
;
_reflns_number_total     6205
_reflns_number_gt     3722
_reflns_threshold_expression     I>2\s(I)
_refine_ls_structure_factor_coef     Fsqd
_refine_ls_matrix_type     full
_refine_ls_R_factor_all     0.1129
_refine_ls_R_factor_gt     0.0448
_refine_ls_wR_factor_gt     0.1040
_refine_ls_wR_factor_ref     0.1422
_refine_ls_goodness_of_fit_ref     1.065
_refine_ls_restrained_S_all     1.065
_refine_ls_number_reflns     6205
_refine_ls_number_parameters     305
_refine_ls_number_restraints     0
_refine_ls_hydrogen_treatment     mixed
_refine_ls_weighting_scheme     calc
_refine_ls_weighting_details
                 'calc w=1/[\s^2^(Fo^2^)+(0.0698P)^2^] where P=(Fo^2^+2Fc^2^)/3'
_atom_sites_solution_hydrogens     geom
_atom_sites_solution_primary     direct
_atom_sites_solution_secondary     difmap
_refine_ls_shift/su_max     0.001
_refine_ls_shift/su_mean     0.000
_refine_diff_density_max     0.615
_refine_diff_density_min     -1.070
_refine_ls_extinction_method     none
_refine_ls_extinction_coef     ?
loop_
    _atom_type_symbol
    _atom_type_description
    _atom_type_scat_dispersion_real
    _atom_type_scat_dispersion_imag
    _atom_type_scat_source
    'C' 'C' 0.0033 0.0016
                         'International Tables Vol C Tables 4.2.6.8 and 6.1.1.4'
    'H' 'H' 0.0000 0.0000
                         'International Tables Vol C Tables 4.2.6.8 and 6.1.1.4'
    'N' 'N' 0.0061 0.0033
                         'International Tables Vol C Tables 4.2.6.8 and 6.1.1.4'
    'O' 'O' 0.0106 0.0060
                         'International Tables Vol C Tables 4.2.6.8 and 6.1.1.4'
    'Br' 'Br' -0.2901 2.4595
                         'International Tables Vol C Tables 4.2.6.8 and 6.1.1.4'
_computing_data_collection     'APEX2 (Bruker, 2005)'
_computing_cell_refinement     'APEX2 (Bruker, 2005)'
_computing_data_reduction     'SAINT (Bruker, 2005)'
_computing_structure_solution     'SHELXTL (Sheldrick, 2008)'
_computing_structure_refinement     'SHELXTL (Sheldrick, 2008)'
_computing_molecular_graphics     'SHELXTL (Sheldrick, 2008)'
_computing_publication_material
                             'SHELXTL (Sheldrick, 2008) and PLATON (Spek, 2003)'
loop_
    _atom_site_type_symbol
    _atom_site_label
    _atom_site_fract_x
    _atom_site_fract_y
    _atom_site_fract_z
    _atom_site_U_iso_or_equiv
    _atom_site_adp_type
    _atom_site_calc_flag
    _atom_site_refinement_flags
    _atom_site_occupancy
    _atom_site_disorder_assembly
    _atom_site_disorder_group
    Br Br1 0.259515(13) 0.53134(5) 0.59180(3) 0.02170(12) Uani d . 1 . .
    N N1 0.52495(11) 0.6363(4) 0.7764(2) 0.0171(6) Uani d . 1 . .
    N N2 0.60814(13) 0.5339(4) 0.9285(2) 0.0186(6) Uani d . 1 . .
    N N4 0.72399(11) 0.5294(4) 0.8819(2) 0.0154(6) Uani d . 1 . .
    N N3 0.76064(11) 0.6677(4) 0.6873(2) 0.0169(6) Uani d . 1 . .
    O O1 0.44969(9) 0.7345(3) 0.91363(18) 0.0206(5) Uani d . 1 . .
    H H1O1 0.4813 0.7101 0.8877 0.025 Uiso d R 1 . .
    C C1 0.40804(13) 0.6934(4) 0.8389(3) 0.0177(7) Uani d . 1 . .
    C C2 0.34965(14) 0.7191(4) 0.8608(3) 0.0188(7) Uani d . 1 . .
    H H2 0.3398 0.7694 0.9256 0.023 Uiso calc R 1 . .
    C C3 0.30643(13) 0.6715(5) 0.7882(3) 0.0205(8) Uani d . 1 . .
    H H3 0.2675 0.6883 0.8044 0.025 Uiso calc R 1 . .
    C C4 0.32022(13) 0.5985(5) 0.6910(3) 0.0183(7) Uani d . 1 . .
    C C5 0.37775(13) 0.5769(4) 0.6645(3) 0.0176(7) Uani d . 1 . .
    H H5 0.3866 0.5305 0.5982 0.021 Uiso calc R 1 . .
    C C6 0.42273(13) 0.6246(4) 0.7373(3) 0.0162(7) Uani d . 1 . .
    C C7 0.48319(13) 0.6048(5) 0.7087(3) 0.0166(7) Uani d . 1 . .
    H H7 0.4917 0.5688 0.6400 0.010(8) Uiso calc R 1 . .
    C C8 0.58402(12) 0.6335(4) 0.7490(3) 0.0146(7) Uani d . 1 . .
    C C9 0.60282(13) 0.6891(4) 0.6473(3) 0.0174(7) Uani d . 1 . .
    H H9 0.5752 0.7203 0.5945 0.021 Uiso calc R 1 . .
    C C10 0.66057(13) 0.6973(4) 0.6258(3) 0.0170(7) Uani d . 1 . .
    H H10 0.6721 0.7344 0.5591 0.020 Uiso calc R 1 . .
    C C11 0.70293(13) 0.6494(4) 0.7053(3) 0.0159(7) Uani d . 1 . .
    C C14 0.68498(13) 0.5891(4) 0.8062(3) 0.0135(6) Uani d . 1 . .
    C C15 0.62412(13) 0.5842(4) 0.8283(3) 0.0157(7) Uani d . 1 . .
    C C12 0.79874(13) 0.6218(5) 0.7641(3) 0.0165(7) Uani d . 1 . .
    C C13 0.78033(13) 0.5390(4) 0.8603(3) 0.0161(7) Uani d . 1 . .
    C C16 0.82122(13) 0.4561(5) 0.9406(3) 0.0174(7) Uani d . 1 . .
    C C17 0.81113(14) 0.4750(5) 1.0488(3) 0.0185(7) Uani d . 1 . .
    H H17 0.7793 0.5428 1.0702 0.022 Uiso calc R 1 . .
    C C18 0.84782(13) 0.3944(5) 1.1246(3) 0.0199(7) Uani d . 1 . .
    H H18 0.8408 0.4086 1.1965 0.024 Uiso calc R 1 . .
    C C19 0.89531(14) 0.2918(5) 1.0935(3) 0.0223(8) Uani d . 1 . .
    H H19 0.9205 0.2393 1.1444 0.027 Uiso calc R 1 . .
    C C20 0.90483(14) 0.2686(5) 0.9858(3) 0.0224(8) Uani d . 1 . .
    H H20 0.9358 0.1970 0.9645 0.027 Uiso calc R 1 . .
    C C21 0.86863(13) 0.3509(5) 0.9104(3) 0.0196(7) Uani d . 1 . .
    H H21 0.8758 0.3364 0.8386 0.024 Uiso calc R 1 . .
    C C22 0.86036(13) 0.6776(4) 0.7467(3) 0.0166(7) Uani d . 1 . .
    C C23 0.89337(13) 0.7640(5) 0.8263(3) 0.0198(7) Uani d . 1 . .
    H H23 0.8786 0.7758 0.8939 0.024 Uiso calc R 1 . .
    C C24 0.94824(14) 0.8330(5) 0.8060(3) 0.0220(8) Uani d . 1 . .
    H H24 0.9701 0.8916 0.8595 0.026 Uiso calc R 1 . .
    C C25 0.97015(14) 0.8138(5) 0.7048(3) 0.0215(8) Uani d . 1 . .
    H H25 1.0068 0.8603 0.6906 0.026 Uiso calc R 1 . .
    C C26 0.93829(14) 0.7271(5) 0.6262(3) 0.0215(8) Uani d . 1 . .
    H H26 0.9535 0.7137 0.5590 0.026 Uiso calc R 1 . .
    C C27 0.88320(13) 0.6588(5) 0.6463(3) 0.0198(7) Uani d . 1 . .
    H H27 0.8615 0.6004 0.5925 0.024 Uiso calc R 1 . .
    H H2N2 0.6362(17) 0.487(5) 0.970(3) 0.024 Uiso d . 1 . .
    H H1N2 0.5740(17) 0.479(5) 0.925(3) 0.024 Uiso d . 1 . .
loop_
    _atom_site_aniso_label
    _atom_site_aniso_U_11
    _atom_site_aniso_U_22
    _atom_site_aniso_U_33
    _atom_site_aniso_U_12
    _atom_site_aniso_U_13
    _atom_site_aniso_U_23
    Br1 0.01741(16) 0.02067(18) 0.0269(2) -0.00067(13) -0.00060(13) 0.00133(17)
    N1 0.0177(13) 0.0150(15) 0.0187(16) 0.0014(10) 0.0023(11) 0.0015(12)
    N2 0.0185(13) 0.0240(15) 0.0134(15) -0.0013(12) 0.0037(11) 0.0011(13)
    N4 0.0168(12) 0.0141(13) 0.0152(15) -0.0001(10) 0.0007(10) -0.0019(12)
    N3 0.0178(13) 0.0166(15) 0.0163(15) -0.0007(10) 0.0011(11) -0.0018(12)
    O1 0.0200(11) 0.0251(14) 0.0169(13) -0.0002(9) 0.0033(10) -0.0002(11)
    C1 0.0213(16) 0.0129(17) 0.0190(19) -0.0012(12) 0.0019(14) 0.0034(14)
    C2 0.0228(16) 0.0151(17) 0.0189(19) 0.0015(12) 0.0044(14) 0.0051(14)
    C3 0.0166(15) 0.0174(18) 0.028(2) 0.0021(12) 0.0043(14) 0.0079(15)
    C4 0.0191(15) 0.0133(16) 0.022(2) -0.0001(12) 0.0016(13) 0.0046(15)
    C5 0.0197(15) 0.0155(17) 0.0178(19) 0.0018(12) 0.0028(13) 0.0011(13)
    C6 0.0186(15) 0.0131(17) 0.0168(18) -0.0003(12) 0.0026(13) 0.0018(14)
    C7 0.0198(15) 0.0130(16) 0.0171(19) 0.0009(12) 0.0010(13) 0.0022(14)
    C8 0.0155(14) 0.0128(16) 0.0156(18) -0.0012(11) 0.0012(12) -0.0013(13)
    C9 0.0194(15) 0.0153(17) 0.0174(19) -0.0003(12) 0.0001(13) 0.0022(14)
    C10 0.0190(15) 0.0168(17) 0.0155(18) -0.0007(12) 0.0027(13) 0.0025(14)
    C11 0.0179(15) 0.0135(16) 0.0163(18) -0.0003(11) 0.0034(13) -0.0002(13)
    C14 0.0181(15) 0.0085(14) 0.0137(17) 0.0002(11) -0.0012(12) -0.0002(13)
    C15 0.0216(15) 0.0112(15) 0.0145(18) -0.0016(12) 0.0027(13) -0.0036(13)
    C12 0.0154(14) 0.0182(17) 0.0161(18) 0.0002(12) 0.0028(13) -0.0020(14)
    C13 0.0164(14) 0.0151(16) 0.0169(18) 0.0011(12) 0.0021(12) -0.0046(15)
    C16 0.0155(14) 0.0176(17) 0.0192(19) -0.0021(12) 0.0018(12) 0.0008(15)
    C17 0.0195(15) 0.0181(16) 0.0180(19) -0.0017(13) 0.0024(13) -0.0013(15)
    C18 0.0201(16) 0.0218(18) 0.0179(19) -0.0010(13) 0.0003(13) 0.0030(15)
    C19 0.0174(16) 0.025(2) 0.024(2) 0.0000(13) -0.0026(14) 0.0043(16)
    C20 0.0173(15) 0.0227(19) 0.028(2) 0.0054(13) 0.0036(14) 0.0021(16)
    C21 0.0201(16) 0.0191(18) 0.0198(19) 0.0015(12) 0.0037(14) 0.0013(15)
    C22 0.0160(14) 0.0162(17) 0.0180(18) 0.0006(12) 0.0034(13) -0.0004(14)
    C23 0.0188(15) 0.0250(19) 0.0158(19) -0.0009(13) 0.0034(13) -0.0012(15)
    C24 0.0202(16) 0.0253(19) 0.020(2) -0.0019(13) 0.0001(14) 0.0012(16)
    C25 0.0162(15) 0.027(2) 0.022(2) 0.0006(13) 0.0034(14) 0.0050(16)
    C26 0.0203(16) 0.028(2) 0.0165(19) 0.0026(13) 0.0049(14) 0.0002(16)
    C27 0.0210(16) 0.0221(19) 0.0164(19) 0.0029(13) 0.0015(13) -0.0019(15)
_geom_special_details
;
All e.s.d.'s (except the e.s.d. in the dihedral angle between two l.s. planes)
are estimated using the full covariance matrix. The cell e.s.d.'s are taken
into account individually in the estimation of e.s.d.'s in distances, angles
and torsion angles; correlations between e.s.d.'s in cell parameters are only
used when they are defined by crystal symmetry. An approximate (isotropic)
treatment of cell e.s.d.'s is used for estimating e.s.d.'s involving l.s.
planes.
;
loop_
    _geom_bond_atom_site_label_1
    _geom_bond_atom_site_label_2
    _geom_bond_site_symmetry_2
    _geom_bond_distance
    _geom_bond_publ_flag
    Br1 C4 . 1.900(4) ?
    N1 C7 . 1.279(4) ?
    N1 C8 . 1.409(3) ?
    N2 C15 . 1.376(4) ?
    N2 H2N2 . 0.88(4) ?
    N2 H1N2 . 0.88(4) ?
    N4 C13 . 1.331(4) ?
    N4 C14 . 1.355(4) ?
    N3 C12 . 1.322(4) ?
    N3 C11 . 1.357(4) ?
    O1 C1 . 1.350(4) ?
    O1 H1O1 . 0.8254 ?
    C1 C2 . 1.389(4) ?
    C1 C6 . 1.425(5) ?
    C2 C3 . 1.368(5) ?
    C2 H2 . 0.9300 ?
    C3 C4 . 1.382(5) ?
    C3 H3 . 0.9300 ?
    C4 C5 . 1.381(4) ?
    C5 C6 . 1.398(5) ?
    C5 H5 . 0.9300 ?
    C6 C7 . 1.452(4) ?
    C7 H7 . 0.9300 ?
    C8 C15 . 1.380(5) ?
    C8 C9 . 1.424(4) ?
    C9 C10 . 1.362(4) ?
    C9 H9 . 0.9300 ?
    C10 C11 . 1.413(5) ?
    C10 H10 . 0.9300 ?
    C11 C14 . 1.418(4) ?
    C14 C15 . 1.433(4) ?
    C12 C13 . 1.431(4) ?
    C12 C22 . 1.495(4) ?
    C13 C16 . 1.483(5) ?
    C16 C17 . 1.396(5) ?
    C16 C21 . 1.397(4) ?
    C17 C18 . 1.382(5) ?
    C17 H17 . 0.9300 ?
    C18 C19 . 1.391(4) ?
    C18 H18 . 0.9300 ?
    C19 C20 . 1.390(5) ?
    C19 H19 . 0.9300 ?
    C20 C21 . 1.377(5) ?
    C20 H20 . 0.9300 ?
    C21 H21 . 0.9300 ?
    C22 C23 . 1.386(5) ?
    C22 C27 . 1.391(4) ?
    C23 C24 . 1.388(4) ?
    C23 H23 . 0.9300 ?
    C24 C25 . 1.392(5) ?
    C24 H24 . 0.9300 ?
    C25 C26 . 1.365(5) ?
    C25 H25 . 0.9300 ?
    C26 C27 . 1.390(4) ?
    C26 H26 . 0.9300 ?
    C27 H27 . 0.9300 ?
loop_
    _geom_angle_atom_site_label_1
    _geom_angle_atom_site_label_2
    _geom_angle_atom_site_label_3
    _geom_angle_site_symmetry_1
    _geom_angle_site_symmetry_3
    _geom_angle
    _geom_angle_publ_flag
    C7 N1 C8 . . 122.5(3) ?
    C15 N2 H2N2 . . 116(3) ?
    C15 N2 H1N2 . . 110(3) ?
    H2N2 N2 H1N2 . . 118(4) ?
    C13 N4 C14 . . 117.4(3) ?
    C12 N3 C11 . . 118.3(3) ?
    C1 O1 H1O1 . . 106.6 ?
    O1 C1 C2 . . 119.6(3) ?
    O1 C1 C6 . . 121.3(3) ?
    C2 C1 C6 . . 119.1(3) ?
    C3 C2 C1 . . 120.9(3) ?
    C3 C2 H2 . . 119.6 ?
    C1 C2 H2 . . 119.6 ?
    C2 C3 C4 . . 120.4(3) ?
    C2 C3 H3 . . 119.8 ?
    C4 C3 H3 . . 119.8 ?
    C5 C4 C3 . . 120.6(3) ?
    C5 C4 Br1 . . 119.7(3) ?
    C3 C4 Br1 . . 119.7(2) ?
    C4 C5 C6 . . 120.1(3) ?
    C4 C5 H5 . . 119.9 ?
    C6 C5 H5 . . 119.9 ?
    C5 C6 C1 . . 118.9(3) ?
    C5 C6 C7 . . 120.0(3) ?
    C1 C6 C7 . . 121.1(3) ?
    N1 C7 C6 . . 121.0(3) ?
    N1 C7 H7 . . 119.5 ?
    C6 C7 H7 . . 119.5 ?
    C15 C8 N1 . . 116.6(3) ?
    C15 C8 C9 . . 120.6(3) ?
    N1 C8 C9 . . 122.7(3) ?
    C10 C9 C8 . . 121.2(3) ?
    C10 C9 H9 . . 119.4 ?
    C8 C9 H9 . . 119.4 ?
    C9 C10 C11 . . 119.8(3) ?
    C9 C10 H10 . . 120.1 ?
    C11 C10 H10 . . 120.1 ?
    N3 C11 C10 . . 120.4(3) ?
    N3 C11 C14 . . 119.8(3) ?
    C10 C11 C14 . . 119.8(3) ?
    N4 C14 C11 . . 121.6(3) ?
    N4 C14 C15 . . 118.6(3) ?
    C11 C14 C15 . . 119.8(3) ?
    N2 C15 C8 . . 122.7(3) ?
    N2 C15 C14 . . 118.5(3) ?
    C8 C15 C14 . . 118.8(3) ?
    N3 C12 C13 . . 121.2(3) ?
    N3 C12 C22 . . 115.2(3) ?
    C13 C12 C22 . . 123.3(3) ?
    N4 C13 C12 . . 120.8(3) ?
    N4 C13 C16 . . 115.7(3) ?
    C12 C13 C16 . . 123.4(3) ?
    C17 C16 C21 . . 118.5(3) ?
    C17 C16 C13 . . 120.0(3) ?
    C21 C16 C13 . . 121.4(3) ?
    C18 C17 C16 . . 120.8(3) ?
    C18 C17 H17 . . 119.6 ?
    C16 C17 H17 . . 119.6 ?
    C17 C18 C19 . . 120.0(3) ?
    C17 C18 H18 . . 120.0 ?
    C19 C18 H18 . . 120.0 ?
    C20 C19 C18 . . 119.5(3) ?
    C20 C19 H19 . . 120.2 ?
    C18 C19 H19 . . 120.2 ?
    C21 C20 C19 . . 120.3(3) ?
    C21 C20 H20 . . 119.8 ?
    C19 C20 H20 . . 119.8 ?
    C20 C21 C16 . . 120.8(3) ?
    C20 C21 H21 . . 119.6 ?
    C16 C21 H21 . . 119.6 ?
    C23 C22 C27 . . 119.1(3) ?
    C23 C22 C12 . . 121.0(3) ?
    C27 C22 C12 . . 119.6(3) ?
    C22 C23 C24 . . 120.6(3) ?
    C22 C23 H23 . . 119.7 ?
    C24 C23 H23 . . 119.7 ?
    C23 C24 C25 . . 119.3(3) ?
    C23 C24 H24 . . 120.3 ?
    C25 C24 H24 . . 120.3 ?
    C26 C25 C24 . . 120.5(3) ?
    C26 C25 H25 . . 119.7 ?
    C24 C25 H25 . . 119.7 ?
    C25 C26 C27 . . 120.2(3) ?
    C25 C26 H26 . . 119.9 ?
    C27 C26 H26 . . 119.9 ?
    C26 C27 C22 . . 120.2(3) ?
    C26 C27 H27 . . 119.9 ?
    C22 C27 H27 . . 119.9 ?
loop_
    _geom_torsion_atom_site_label_1
    _geom_torsion_atom_site_label_2
    _geom_torsion_atom_site_label_3
    _geom_torsion_atom_site_label_4
    _geom_torsion_site_symmetry_1
    _geom_torsion_site_symmetry_2
    _geom_torsion_site_symmetry_3
    _geom_torsion_site_symmetry_4
    _geom_torsion
    _geom_torsion_publ_flag
    O1 C1 C2 C3 . . . . -177.3(3) ?
    C6 C1 C2 C3 . . . . 3.1(5) ?
    C1 C2 C3 C4 . . . . -0.7(5) ?
    C2 C3 C4 C5 . . . . -1.7(5) ?
    C2 C3 C4 Br1 . . . . 179.5(2) ?
    C3 C4 C5 C6 . . . . 1.6(5) ?
    Br1 C4 C5 C6 . . . . -179.5(2) ?
    C4 C5 C6 C1 . . . . 0.7(5) ?
    C4 C5 C6 C7 . . . . -178.9(3) ?
    O1 C1 C6 C5 . . . . 177.3(3) ?
    C2 C1 C6 C5 . . . . -3.1(5) ?
    O1 C1 C6 C7 . . . . -3.1(5) ?
    C2 C1 C6 C7 . . . . 176.6(3) ?
    C8 N1 C7 C6 . . . . -174.5(3) ?
    C5 C6 C7 N1 . . . . -175.3(3) ?
    C1 C6 C7 N1 . . . . 5.0(5) ?
    C7 N1 C8 C15 . . . . -150.5(3) ?
    C7 N1 C8 C9 . . . . 33.4(5) ?
    C15 C8 C9 C10 . . . . -0.8(5) ?
    N1 C8 C9 C10 . . . . 175.2(3) ?
    C8 C9 C10 C11 . . . . 0.3(5) ?
    C12 N3 C11 C10 . . . . 179.8(3) ?
    C12 N3 C11 C14 . . . . 2.5(4) ?
    C9 C10 C11 N3 . . . . -175.9(3) ?
    C9 C10 C11 C14 . . . . 1.4(5) ?
    C13 N4 C14 C11 . . . . 3.7(5) ?
    C13 N4 C14 C15 . . . . -178.6(3) ?
    N3 C11 C14 N4 . . . . -7.5(5) ?
    C10 C11 C14 N4 . . . . 175.2(3) ?
    N3 C11 C14 C15 . . . . 174.8(3) ?
    C10 C11 C14 C15 . . . . -2.5(5) ?
    N1 C8 C15 N2 . . . . 2.1(5) ?
    C9 C8 C15 N2 . . . . 178.4(3) ?
    N1 C8 C15 C14 . . . . -176.6(3) ?
    C9 C8 C15 C14 . . . . -0.3(5) ?
    N4 C14 C15 N2 . . . . 5.5(4) ?
    C11 C14 C15 N2 . . . . -176.8(3) ?
    N4 C14 C15 C8 . . . . -175.8(3) ?
    C11 C14 C15 C8 . . . . 2.0(5) ?
    C11 N3 C12 C13 . . . . 5.7(5) ?
    C11 N3 C12 C22 . . . . -169.0(3) ?
    C14 N4 C13 C12 . . . . 4.5(4) ?
    C14 N4 C13 C16 . . . . -174.3(3) ?
    N3 C12 C13 N4 . . . . -9.6(5) ?
    C22 C12 C13 N4 . . . . 164.7(3) ?
    N3 C12 C13 C16 . . . . 169.1(3) ?
    C22 C12 C13 C16 . . . . -16.6(5) ?
    N4 C13 C16 C17 . . . . -39.1(4) ?
    C12 C13 C16 C17 . . . . 142.2(3) ?
    N4 C13 C16 C21 . . . . 137.8(3) ?
    C12 C13 C16 C21 . . . . -40.9(5) ?
    C21 C16 C17 C18 . . . . 1.2(5) ?
    C13 C16 C17 C18 . . . . 178.1(3) ?
    C16 C17 C18 C19 . . . . -0.4(5) ?
    C17 C18 C19 C20 . . . . -1.2(5) ?
    C18 C19 C20 C21 . . . . 2.0(5) ?
    C19 C20 C21 C16 . . . . -1.2(5) ?
    C17 C16 C21 C20 . . . . -0.4(5) ?
    C13 C16 C21 C20 . . . . -177.3(3) ?
    N3 C12 C22 C23 . . . . 132.1(3) ?
    C13 C12 C22 C23 . . . . -42.5(5) ?
    N3 C12 C22 C27 . . . . -41.7(4) ?
    C13 C12 C22 C27 . . . . 143.7(3) ?
    C27 C22 C23 C24 . . . . 0.8(5) ?
    C12 C22 C23 C24 . . . . -173.0(3) ?
    C22 C23 C24 C25 . . . . -0.4(5) ?
    C23 C24 C25 C26 . . . . -0.4(5) ?
    C24 C25 C26 C27 . . . . 0.7(5) ?
    C25 C26 C27 C22 . . . . -0.3(5) ?
    C23 C22 C27 C26 . . . . -0.4(5) ?
    C12 C22 C27 C26 . . . . 173.4(3) ?
loop_
    _geom_hbond_atom_site_label_D
    _geom_hbond_atom_site_label_H
    _geom_hbond_atom_site_label_A
    _geom_hbond_site_symmetry_A
    _geom_hbond_distance_DH
    _geom_hbond_distance_HA
    _geom_hbond_distance_DA
    _geom_hbond_angle_DHA
    _geom_hbond_publ_flag
    O1 H1O1 N1 . 0.8300 1.8300 2.586(4) 151.00 y
    N2 H2N2 N4 . 0.88(4) 2.35(4) 2.740(4) 107(3) y
    N2 H1N2 N1 . 0.88(4) 2.44(4) 2.756(4) 102(3) y
