# Supplementary material for: 2-[(E)-(5-Amino-2,3-diphenyl­quinoxalin-6-yl)imino­meth­yl]-4-bromo­phenol
Source: Acta Crystallogr Sect E Struct Rep Online. 2008 Jun 13;64(Pt 7):o1271–2. doi: 10.1107/S1600536808017716 (PMC2961755; doi:10.1107/S1600536808017716)
Supplement: Supplementary file 2 [file e-64-o1271-Isup2.hkl]

# 
# h,k,l, Fc-squared, Fo-squared, sigma(Fo-squared) and status flag 
# 
data_I
_shelx_title ' rk5_0m in P2(1)/c (100K)' 
_shelx_refln_list_code          4 
_shelx_F_calc_maximum      275.08 
_exptl_crystal_F_000      1008.00 
_reflns_d_resolution_high  0.7077 
 
loop_ 
 _symmetry_equiv_pos_as_xyz 
 'x, y, z' 
 '-x, y+1/2, -z+1/2' 
 '-x, -y, -z' 
 'x, -y-1/2, z-1/2' 
 
_cell_length_a    22.9230 
_cell_length_b     7.3440 
_cell_length_c    12.5730 
_cell_angle_alpha  90.000 
_cell_angle_beta   92.070 
_cell_angle_gamma  90.000 
 
_shelx_F_squared_multiplier     1.000 
 
loop_ 
 _refln_index_h 
 _refln_index_k 
 _refln_index_l 
 _refln_F_squared_calc 
 _refln_F_squared_meas 
 _refln_F_squared_sigma 
 _refln_observed_status 
   1   0   0     4401.01        0.25      1.39 o 
   2   0   0    20981.75       -1.47      4.01 o 
   3   0   0      348.22      274.82     17.24 o 
   4   0   0      384.29      382.30     28.81 o 
   5   0   0     3173.63     2968.07     51.84 o 
   6   0   0    17286.02    16156.14    228.93 o 
   7   0   0     3169.76     3174.86     57.39 o 
   8   0   0     8664.48     8079.85    124.15 o 
   9   0   0     2772.99     2734.89     72.41 o 
  10   0   0     1111.45      992.44     54.21 o 
  11   0   0       49.34       23.41     19.43 o 
  12   0   0     1145.27      976.48     37.84 o 
  13   0   0     4445.10     4240.07     82.48 o 
  14   0   0     8565.78     8887.72    145.27 o 
  15   0   0     4718.57     4883.94    108.31 o 
  16   0   0     1731.50     1822.94     63.60 o 
  17   0   0     2363.05     2413.19     74.55 o 
  18   0   0     1118.22     1251.51     60.08 o 
  19   0   0     4597.23     4676.57    165.54 o 
  20   0   0      732.45      913.65     61.25 o 
  21   0   0     1364.58     1557.66     69.92 o 
  22   0   0      154.91      233.02     58.63 o 
  23   0   0     1895.92     2040.39     82.32 o 
  24   0   0      427.13      402.67     70.10 o 
  25   0   0     3552.25     3534.52    137.48 o 
  26   0   0        0.01       87.12     55.91 o 
  27   0   0     1592.49     1608.12    135.36 o 
  28   0   0      158.72      372.46     70.50 o 
  29   0   0       63.27        8.34    139.26 o 
  30   0   0       15.29       39.86     84.34 o 
  31   0   0     1098.86      997.65    115.03 o 
  32   0   0       46.12       36.12     95.15 o 
   1   1   0      248.62      289.70     22.77 o 
   2   1   0     1561.64     1476.66     46.96 o 
   3   1   0        8.52        4.86      5.85 o 
   4   1   0     1980.76     1857.00     25.96 o 
   5   1   0      618.06      623.07     15.43 o 
   6   1   0     7170.96     6892.19     74.92 o 
   7   1   0      158.47      191.16     17.24 o 
   8   1   0      478.31      560.86     18.13 o 
   9   1   0      104.75      126.32     12.87 o 
  10   1   0     1090.25     1043.63     24.44 o 
  11   1   0     1870.83     1850.03     33.04 o 
  12   1   0     2580.26     2822.12     43.31 o 
  13   1   0      368.76      407.54     21.14 o 
  14   1   0      540.84      646.41     30.72 o 
  15   1   0        1.56       -1.59     19.00 o 
  16   1   0      401.88      398.53     27.97 o 
  17   1   0      115.44      117.93     25.78 o 
  18   1   0      556.77      577.92     34.40 o 
  19   1   0      297.42      333.38     33.84 o 
  20   1   0      228.58      199.94     34.19 o 
  21   1   0       35.13      -32.86     32.86 o 
  22   1   0      705.97      691.54     59.19 o 
  23   1   0      404.91      426.14     45.92 o 
  24   1   0      147.24      125.71     42.19 o 
  25   1   0      153.49      141.22     43.81 o 
  26   1   0      167.77      186.63     47.24 o 
  27   1   0      127.58       95.72     48.98 o 
  28   1   0        1.35      -47.17     47.17 o 
  29   1   0       56.74      111.16     52.77 o 
  30   1   0      136.01      -18.68     60.12 o 
  31   1   0       21.90      -61.66     61.66 o 
  32   1   0      306.60      466.31     76.80 o 
   0   2   0      104.06      132.38     40.22 o 
   1   2   0     3394.19     3398.75     67.69 o 
   2   2   0    43269.18    42893.14    548.21 o 
   3   2   0       14.71       -3.04     10.08 o 
   4   2   0    23278.30    22517.78    288.28 o 
   5   2   0     4158.43     4096.25     54.17 o 
   6   2   0     1761.39     1507.35     24.60 o 
   7   2   0      928.77      872.59     20.62 o 
   8   2   0     7672.67     6980.03     77.21 o 
   9   2   0    14740.66    14673.49    155.22 o 
  10   2   0     1103.40      965.85     23.90 o 
  11   2   0     4724.86     4697.28     59.94 o 
  12   2   0     2494.45     2373.39     42.60 o 
  13   2   0     1127.08     1031.32     30.89 o 
  14   2   0     1339.63     1266.05     34.76 o 
  15   2   0     3583.48     3382.21     64.14 o 
  16   2   0     3246.37     3099.56     56.63 o 
  17   2   0     6135.14     5937.20    110.45 o 
  18   2   0      558.72      648.42     59.72 o 
  19   2   0     3327.95     3239.98     68.62 o 
  20   2   0      828.69      864.90     45.15 o 
  21   2   0     1399.81     1458.65     54.95 o 
  22   2   0        3.28      -26.46     48.24 o 
  23   2   0     2798.30     2891.48     72.00 o 
  24   2   0       80.73       26.41     42.00 o 
  25   2   0      923.04     1052.86     61.62 o 
  26   2   0      120.48      168.29     48.78 o 
  27   2   0     1207.24     1376.70    104.44 o 
  28   2   0       26.23       25.44     50.03 o 
  29   2   0     2038.64     1852.10     87.46 o 
  30   2   0      101.71       26.35     75.99 o 
  31   2   0      566.36      516.82     75.73 o 
   1   3   0     1411.79     1298.89     43.94 o 
   2   3   0     1658.72     1680.14     41.56 o 
   3   3   0     2316.30     2104.31     48.11 o 
   4   3   0      262.24      321.93     19.79 o 
   5   3   0      203.85      204.13     12.97 o 
   6   3   0       46.31       47.55      8.33 o 
   7   3   0      554.69      538.36     32.31 o 
   8   3   0     3232.49     3062.77     43.55 o 
   9   3   0     3139.02     2954.53     43.46 o 
  10   3   0      601.48      656.09     29.88 o 
  11   3   0     3834.67     3718.00     55.27 o 
  12   3   0      139.89      129.70     18.18 o 
  13   3   0     2044.86     2038.13     38.84 o 
  14   3   0     2205.97     2218.70     41.79 o 
  15   3   0      994.03     1063.34     37.77 o 
  16   3   0      298.02      299.11     29.29 o 
  17   3   0     1538.26     1497.09     43.80 o 
  18   3   0     1034.09     1082.80     46.27 o 
  19   3   0       71.64       59.42     32.34 o 
  20   3   0      286.61      260.28     37.81 o 
  21   3   0      120.88      125.25     37.52 o 
  22   3   0      199.24      121.65     39.18 o 
  23   3   0      139.48       87.60     40.75 o 
  24   3   0      521.88      461.85     48.27 o 
  25   3   0       18.69      -42.55     42.55 o 
  26   3   0      935.27      937.18     66.05 o 
  27   3   0       40.05       47.52     51.16 o 
  28   3   0      650.06      627.22     64.56 o 
  29   3   0       11.70        6.35     62.86 o 
  30   3   0      488.09      458.06     76.47 o 
   0   4   0     1344.23      924.36     51.29 o 
   1   4   0      492.25      673.92     63.48 o 
   2   4   0     3596.00     3394.56     83.97 o 
   3   4   0      466.18      536.11     32.37 o 
   4   4   0     2122.76     1968.47     51.79 o 
   5   4   0      108.29      137.88     15.47 o 
   6   4   0     8088.55     7836.11     91.16 o 
   7   4   0       60.66       87.32     13.37 o 
   8   4   0     1642.17     1502.76     35.47 o 
   9   4   0      300.52      362.16     24.92 o 
  10   4   0     2566.60     2458.39     49.82 o 
  11   4   0     8894.67     8770.27    104.17 o 
  12   4   0     1451.54     1370.12     34.81 o 
  13   4   0     2391.19     2402.16     45.29 o 
  14   4   0     1864.53     1819.21     43.46 o 
  15   4   0     1128.83     1199.19     40.92 o 
  16   4   0       39.78       -1.23     26.24 o 
  17   4   0     1479.45     1483.30     46.19 o 
  18   4   0      807.22      845.94     42.22 o 
  19   4   0       33.67       46.11     34.23 o 
  20   4   0     1075.50     1149.93     73.90 o 
  21   4   0     1856.93     1817.38     60.44 o 
  22   4   0       57.70      131.96     43.03 o 
  23   4   0      832.87      697.38     53.79 o 
  24   4   0      293.45      292.27     49.55 o 
  25   4   0     1530.66     1557.81     84.15 o 
  26   4   0       17.21      -47.98     47.98 o 
  27   4   0      684.36      646.51     67.19 o 
  28   4   0      116.87       96.83     68.32 o 
  29   4   0      429.08      196.24    114.02 o 
   1   5   0     6215.12     6163.06    113.37 o 
   2   5   0        2.13       15.89     22.39 o 
   3   5   0     2072.79     1787.41     65.94 o 
   4   5   0       66.90       76.33     38.49 o 
   5   5   0     4406.60     4160.38     68.10 o 
   6   5   0      351.35      429.18     23.79 o 
   7   5   0      658.84      643.75     28.10 o 
   8   5   0       62.25       46.46     18.80 o 
   9   5   0     3068.03     2922.01     49.79 o 
  10   5   0     1769.67     1788.18     39.91 o 
  11   5   0     1656.79     1507.16     45.45 o 
  12   5   0     2522.58     2504.07     56.96 o 
  13   5   0     2346.19     2255.59     58.23 o 
  14   5   0     1116.45     1197.94     39.37 o 
  15   5   0     1502.31     1465.53     44.79 o 
  16   5   0      426.69      448.09     49.27 o 
  17   5   0      736.60      833.44     45.43 o 
  18   5   0      416.64      480.00     39.80 o 
  19   5   0     1454.28     1610.11     55.11 o 
  20   5   0      321.60      360.56     45.56 o 
  21   5   0      283.15      200.94     44.53 o 
  22   5   0      466.51      529.32     51.58 o 
  23   5   0       98.33       75.33     46.61 o 
  24   5   0      615.60      557.40     55.92 o 
  25   5   0      129.98       24.29     50.93 o 
  26   5   0      885.02      833.95     81.23 o 
  27   5   0       14.38      -79.52     81.60 o 
  28   5   0      760.80      494.83    166.91 o 
   0   6   0     1212.44     1194.47    100.92 o 
   1   6   0      243.54      241.71     34.81 o 
   2   6   0     1419.35     1483.49     58.01 o 
   3   6   0        0.50        0.72     41.19 o 
   4   6   0     1397.24     1248.36     66.74 o 
   5   6   0        2.26        0.84     36.09 o 
   6   6   0     1197.02     1165.50     61.52 o 
   7   6   0     1174.02     1202.86     41.86 o 
   8   6   0      679.13      785.91     35.74 o 
   9   6   0      405.91      526.85     32.69 o 
  10   6   0      210.64      229.77     29.27 o 
  11   6   0      252.19      320.28     29.15 o 
  12   6   0       49.52       62.48     26.60 o 
  13   6   0      856.65      938.26     39.48 o 
  14   6   0       54.44       34.93     29.99 o 
  15   6   0      764.51      742.27     78.66 o 
  16   6   0        1.78      -13.09     19.93 o 
  17   6   0      228.86      148.53     32.39 o 
  18   6   0      501.40      572.92     49.69 o 
  19   6   0      172.88      187.58     43.57 o 
  20   6   0      104.76       96.54     48.28 o 
  21   6   0      139.35      102.13     51.38 o 
  22   6   0       19.24       73.99     59.28 o 
  23   6   0      569.00      626.05     72.41 o 
  24   6   0        3.52      -20.20     62.71 o 
  25   6   0       96.89      -32.41     79.78 o 
  26   6   0       16.53      -80.41     80.41 o 
   1   7   0     1030.30     1105.38    124.60 o 
   2   7   0        3.50      147.17    125.91 o 
   3   7   0     3410.81     3362.68    146.46 o 
   4   7   0       74.53       39.34     75.72 o 
   5   7   0     1079.04     1105.89    108.77 o 
   6   7   0      113.96      102.65     79.60 o 
   7   7   0     1139.00     1135.06    191.77 o 
   8   7   0      323.31      223.53    174.90 o 
   9   7   0       79.77       12.80     73.98 o 
  10   7   0     1286.16     1473.29     88.08 o 
  11   7   0      733.94      791.47     75.30 o 
  12   7   0     1813.96     1640.50     87.57 o 
  13   7   0     1051.02     1183.76     83.67 o 
  14   7   0     1152.83     1281.92    183.66 o 
  15   7   0     1668.39     1571.48    114.73 o 
  16   7   0      394.56      371.84     87.16 o 
  17   7   0     1806.74     1892.54    120.62 o 
  18   7   0      565.58      448.60     92.68 o 
  19   7   0      581.73      705.84    100.57 o 
  20   7   0     2224.16     2293.99    169.57 o 
  21   7   0       15.31      -33.26    103.55 o 
  22   7   0      563.93      449.00    129.60 o 
  23   7   0       65.32      236.01    124.68 o 
   0   8   0       13.81      124.52    136.56 o 
   1   8   0       27.14      -88.18     89.23 o 
   2   8   0      138.13       -0.04     91.17 o 
   3   8   0      554.55      633.43    113.13 o 
   4   8   0      124.86       92.05     95.53 o 
   5   8   0      137.33        0.99     92.02 o 
   6   8   0        8.48      -30.53     90.48 o 
   7   8   0       27.39      -90.70     90.70 o 
   8   8   0      199.17      187.43     69.74 o 
   9   8   0      102.06      131.56     67.93 o 
  10   8   0       18.20      -70.82    103.12 o 
  11   8   0      129.30        3.76     79.59 o 
  12   8   0        5.39      -25.62     67.17 o 
  13   8   0      132.38       89.80     83.90 o 
  14   8   0      184.35      162.57     85.70 o 
  15   8   0        5.16      148.87     85.98 o 
  16   8   0        1.97      -39.10    103.38 o 
  17   8   0        8.71      -86.55     86.55 o 
  18   8   0       55.95     -124.95    130.01 o 
  19   8   0      281.96      141.47    169.94 o 
  20   8   0        1.24     -110.35    110.35 o 
   1   9   0      770.95      786.54    134.13 o 
   2   9   0        5.96      -96.05    111.25 o 
   3   9   0      837.77      879.82    138.04 o 
   4   9   0       48.70      -25.41    108.45 o 
   5   9   0      300.41      336.25    123.29 o 
   6   9   0       16.21     -107.94    107.94 o 
   7   9   0      287.35      267.61    119.72 o 
   8   9   0      223.07      226.13     83.05 o 
   9   9   0      992.65     1055.19    128.42 o 
  10   9   0       94.15       68.76     79.30 o 
  11   9   0     1325.24     1413.63    107.95 o 
  12   9   0      801.56      777.46    115.63 o 
  13   9   0      308.93      199.73    149.30 o 
  14   9   0      166.51      134.33    100.50 o 
  15   9   0      926.39      894.02    184.52 o 
   0  10   0       71.06       -6.47    184.32 o 
   1  10   0      108.45      -54.32    128.44 o 
   2  10   0      182.37      -35.07    128.86 o 
   3  10   0      162.32      -10.60    151.26 o 
   4  10   0      342.15      178.55    133.11 o 
   5  10   0       23.65     -110.70    124.94 o 
   6  10   0      448.22      217.24    138.66 o 
   7  10   0       91.69      -61.54     87.36 o 
   8  10   0       72.47      -84.88     84.88 o 
 -32   1   1        1.28       -8.75     56.15 o 
 -31   1   1      616.99      640.21     83.89 o 
 -30   1   1      242.77      162.54     57.58 o 
 -29   1   1      673.28      634.01     62.65 o 
 -28   1   1      132.32       56.42     49.91 o 
 -27   1   1     1490.16     1643.45     71.51 o 
 -26   1   1     1112.92     1259.14     76.84 o 
 -25   1   1      994.39     1069.53     59.17 o 
 -24   1   1     1469.23     1519.28     63.98 o 
 -23   1   1     1014.83     1179.74     52.99 o 
 -22   1   1     2567.98     2520.42     63.59 o 
 -21   1   1      833.28     1068.92     44.14 o 
 -20   1   1     3014.06     2998.22     60.58 o 
 -19   1   1     1442.18     1456.96     44.07 o 
 -18   1   1     6252.83     6019.03     87.59 o 
 -17   1   1      379.52      473.77     30.49 o 
 -16   1   1     3925.17     3548.70     60.13 o 
 -15   1   1      169.91      220.05     23.22 o 
 -14   1   1     4073.74     3891.83     60.35 o 
 -13   1   1        5.17       36.28     17.21 o 
 -12   1   1    10451.74    10127.92    112.59 o 
 -11   1   1     1756.19     1935.13     33.41 o 
 -10   1   1    13244.49    12593.17    125.76 o 
  -9   1   1      992.35      991.40     21.07 o 
  -8   1   1    15190.73    14654.65    142.45 o 
  -7   1   1       46.42       43.68      8.58 o 
  -6   1   1    12683.27    12015.48    120.26 o 
  -5   1   1      387.45      436.19     14.75 o 
  -4   1   1    23325.30    22267.54    251.59 o 
  -3   1   1     1459.24     1442.81     57.82 o 
  -2   1   1     3298.26     3289.91    153.35 o 
  -1   1   1      285.30      384.20     35.06 o 
   0   1   1       77.65      121.73     23.92 o 
   1   1   1      198.09      213.90     19.06 o 
   2   1   1     1663.45     1538.61     38.89 o 
   3   1   1     8191.63     7759.13    138.73 o 
   4   1   1     5667.92     5250.32     95.04 o 
   5   1   1    17598.93    16679.14    256.30 o 
   6   1   1     7047.79     6719.77     78.26 o 
   7   1   1     1481.56     1340.25     24.56 o 
   8   1   1     2547.78     2386.54     36.37 o 
   9   1   1     4772.29     4310.29     60.65 o 
  10   1   1     3186.87     3298.44     48.63 o 
  11   1   1     7918.00     7656.91    102.41 o 
  12   1   1      621.90      750.77     43.37 o 
  13   1   1     8771.37     8283.10    112.23 o 
  14   1   1      327.77      350.28     26.59 o 
  15   1   1     5037.87     4796.57     78.96 o 
  16   1   1      383.21      432.47     28.95 o 
  17   1   1     4647.28     4486.18     84.71 o 
  18   1   1      462.18      588.71     39.91 o 
  19   1   1     5167.83     5320.33     97.87 o 
  20   1   1       49.99      147.75     34.77 o 
  21   1   1     3839.90     3896.02     84.50 o 
  22   1   1        5.99      -11.54     35.50 o 
  23   1   1     1399.02     1607.21     63.37 o 
  24   1   1        8.12       -5.10     39.06 o 
  25   1   1     1140.34     1292.22     63.68 o 
  26   1   1      677.46      720.99     56.75 o 
  27   1   1      666.67      710.13     58.73 o 
  28   1   1      947.27      891.66     74.01 o 
  29   1   1      806.40      956.15     78.73 o 
  30   1   1     1312.92     1251.70    312.77 o 
  31   1   1      432.90      354.44    168.39 o 
  32   1   1      796.32      635.45    127.77 o 
 -31   2   1       21.66        1.16     66.43 o 
 -30   2   1       10.88      -53.78     53.78 o 
 -29   2   1       50.98       63.57     53.19 o 
 -28   2   1      306.32      239.58     54.71 o 
 -27   2   1      162.11      139.71     51.85 o 
 -26   2   1      355.19      397.82     52.90 o 
 -25   2   1       19.92      -39.50     40.61 o 
 -24   2   1      233.77      231.66     48.07 o 
 -23   2   1       78.92       45.36     45.74 o 
 -22   2   1        3.11      -31.82     35.31 o 
 -21   2   1       51.29      -14.86     33.31 o 
 -20   2   1      380.91      414.91     39.62 o 
 -19   2   1     1008.05     1067.54     46.94 o 
 -18   2   1       92.21       86.47     29.74 o 
 -17   2   1      481.95      378.46     33.21 o 
 -16   2   1      319.77      330.76     27.33 o 
 -15   2   1      741.18      791.27     31.64 o 
 -14   2   1        7.95      -16.20     17.91 o 
 -13   2   1       13.34      -16.15     16.15 o 
 -12   2   1      198.68      237.78     19.26 o 
 -11   2   1      677.17      811.96     25.80 o 
 -10   2   1     4742.46     4967.18     65.84 o 
  -9   2   1     1005.84      943.16     22.22 o 
  -8   2   1      130.97      148.52     12.80 o 
  -7   2   1     2428.59     2376.28     35.36 o 
  -6   2   1     1227.82     1191.45     21.85 o 
  -5   2   1     6041.05     6082.63     72.07 o 
  -4   2   1      772.84      801.40     19.86 o 
  -3   2   1     3903.75     3822.59     57.94 o 
  -2   2   1       25.79       23.86     30.87 o 
  -1   2   1    17067.06    18204.78    410.03 o 
   0   2   1    75667.03    81139.84   1762.25 o 
   1   2   1    21685.19    22407.25    403.20 o 
   2   2   1    21197.47    22557.77    383.82 o 
   3   2   1     5862.04     5582.98    148.22 o 
   4   2   1       21.51       11.92      7.95 o 
   5   2   1     1221.03     1266.77     21.00 o 
   6   2   1       18.15       11.02      7.01 o 
   7   2   1       26.56       14.75      8.16 o 
   8   2   1      610.07      555.53     17.82 o 
   9   2   1      206.91      260.75     15.59 o 
  10   2   1       48.45       23.02     13.50 o 
  11   2   1     1175.80     1237.93     27.98 o 
  12   2   1      891.53      839.73     25.45 o 
  13   2   1     1107.60     1167.35     35.56 o 
  14   2   1      232.07      282.64     24.02 o 
  15   2   1       29.24       58.35     21.47 o 
  16   2   1     1612.28     1543.70     41.54 o 
  17   2   1      134.17      163.04     26.26 o 
  18   2   1     5287.92     5046.29     86.79 o 
  19   2   1     1923.45     1951.33     55.40 o 
  20   2   1      397.47      414.17     42.14 o 
  21   2   1       14.64       -1.09     35.65 o 
  22   2   1     1019.44     1088.78     67.28 o 
  23   2   1       57.58       13.14     40.17 o 
  24   2   1       77.98       71.96     44.09 o 
  25   2   1       32.46       33.77     43.38 o 
  26   2   1        4.14       11.60     44.44 o 
  27   2   1      103.77       99.42     57.26 o 
  28   2   1        8.65      -56.22     56.22 o 
  29   2   1      135.79      166.43    181.00 o 
  30   2   1      302.19      224.59    133.82 o 
  31   2   1       25.21      -41.48    108.18 o 
 -31   3   1     1394.42     1046.44    197.59 o 
 -30   3   1        7.52      -55.88     55.88 o 
 -29   3   1      606.00      707.32     74.15 o 
 -28   3   1      140.69      159.28     57.50 o 
 -27   3   1      487.18      429.30     54.67 o 
 -26   3   1      317.66      306.12     50.52 o 
 -25   3   1      424.54      490.67     51.20 o 
 -24   3   1      907.09     1024.29     60.55 o 
 -23   3   1      130.46      112.17     41.21 o 
 -22   3   1      159.65      173.16     40.38 o 
 -21   3   1      733.44      777.73     48.08 o 
 -20   3   1      712.55      797.58     46.53 o 
 -19   3   1      841.28      929.37     46.20 o 
 -18   3   1     1655.64     1643.04     50.96 o 
 -17   3   1      151.85      165.16     28.45 o 
 -16   3   1     2615.73     2475.64     51.29 o 
 -15   3   1       33.66        5.97     21.96 o 
 -14   3   1     3557.29     3317.04     56.28 o 
 -13   3   1       73.15       71.82     18.00 o 
 -12   3   1     1728.39     1486.85     32.44 o 
 -11   3   1       89.97       74.36     15.98 o 
 -10   3   1     5636.06     5247.73     69.72 o 
  -9   3   1     1959.20     1956.46     34.00 o 
  -8   3   1     3767.19     3474.78     47.75 o 
  -7   3   1      205.58      230.02     15.60 o 
  -6   3   1     7620.02     7484.66     83.57 o 
  -5   3   1     1143.94     1146.89     30.77 o 
  -4   3   1     1159.41      929.10     27.79 o 
  -3   3   1     2575.54     2389.96     50.59 o 
  -2   3   1      385.37      336.12     35.99 o 
  -1   3   1     3826.73     3736.83    110.64 o 
   0   3   1      542.82      495.03     43.04 o 
   1   3   1     3788.49     3811.54    155.94 o 
   2   3   1     2257.61     2061.55     49.59 o 
   3   3   1     2886.62     2785.56     38.00 o 
   4   3   1     5697.52     5412.33     64.00 o 
   5   3   1     4123.20     3749.70     48.12 o 
   6   3   1      290.78      296.29     14.97 o 
   7   3   1    10785.19    10069.27    134.12 o 
   8   3   1     5445.42     5218.49     75.13 o 
   9   3   1     3172.43     2901.78     50.14 o 
  10   3   1     1587.15     1387.58     38.33 o 
  11   3   1     3250.96     2924.65     43.65 o 
  12   3   1     1427.13     1446.93     30.91 o 
  13   3   1     2401.56     2348.32     38.97 o 
  14   3   1      162.44      159.41     18.67 o 
  15   3   1     2242.58     2142.47     39.23 o 
  16   3   1      178.55      168.27     27.24 o 
  17   3   1     6967.44     6456.73     93.79 o 
  18   3   1     1537.87     1563.87     45.75 o 
  19   3   1     4153.15     3951.56     77.29 o 
  20   3   1      200.27      204.61     36.58 o 
  21   3   1     2922.61     2696.53     67.99 o 
  22   3   1       13.89      -30.91     43.71 o 
  23   3   1     2249.38     2120.97     71.00 o 
  24   3   1       56.48       17.06     44.39 o 
  25   3   1     1406.01     1557.55    108.45 o 
  26   3   1       30.34       -3.65     58.17 o 
  27   3   1      594.24      573.64     71.11 o 
  28   3   1      768.18      471.38    210.04 o 
  29   3   1       10.36      -66.99    101.96 o 
  30   3   1      312.04      323.68    114.54 o 
 -29   4   1       72.97      -53.02     59.38 o 
 -28   4   1      100.76       64.87     54.93 o 
 -27   4   1       26.01      -40.51     50.29 o 
 -26   4   1      327.75      296.52     79.15 o 
 -25   4   1      180.06      265.60     52.11 o 
 -24   4   1      355.98      322.46     49.25 o 
 -23   4   1      146.78      145.61     44.88 o 
 -22   4   1      768.40      780.57     60.44 o 
 -21   4   1      936.05      944.07     53.30 o 
 -20   4   1     2414.73     2425.12     68.61 o 
 -19   4   1     2159.31     2098.17     64.84 o 
 -18   4   1      933.77     1091.34     44.59 o 
 -17   4   1     2908.64     2859.85     58.72 o 
 -16   4   1      115.33       42.73     27.94 o 
 -15   4   1     1247.88     1233.60     40.21 o 
 -14   4   1      122.10       80.56     22.81 o 
 -13   4   1     1629.83     1456.70     39.08 o 
 -12   4   1      202.13      247.91     22.34 o 
 -11   4   1     1562.01     1536.62     35.13 o 
 -10   4   1       98.20      137.05     18.84 o 
  -9   4   1     5879.57     5677.69     72.40 o 
  -8   4   1      558.40      684.33     24.44 o 
  -7   4   1     5753.65     5490.23     94.24 o 
  -6   4   1       87.42       93.14     20.13 o 
  -5   4   1     2520.37     2274.09     66.44 o 
  -4   4   1       92.18      101.24     22.13 o 
  -3   4   1     1102.10      989.49     42.67 o 
  -2   4   1      393.21      526.90     29.95 o 
  -1   4   1     8795.87     8323.94    137.12 o 
   0   4   1      607.10      703.83     68.01 o 
   1   4   1    13868.84    13679.83    345.12 o 
   2   4   1     3993.60     3815.07     92.84 o 
   3   4   1       64.87       89.77     23.80 o 
   4   4   1     6341.06     6192.41     80.19 o 
   5   4   1     2748.79     2660.56     40.58 o 
   6   4   1     1137.13     1069.01     26.33 o 
   7   4   1     8021.28     8197.35     95.50 o 
   8   4   1     1433.94     1214.07     26.70 o 
   9   4   1       80.18       67.72     17.40 o 
  10   4   1     1187.53     1053.57     29.83 o 
  11   4   1       64.11       85.31     20.01 o 
  12   4   1       78.48       34.04     16.29 o 
  13   4   1      117.80      106.17     21.64 o 
  14   4   1     2576.55     2528.94     50.49 o 
  15   4   1      325.15      396.33     29.92 o 
  16   4   1     2997.46     2884.82     58.61 o 
  17   4   1     3203.63     3193.32     63.14 o 
  18   4   1      728.63      800.27     41.21 o 
  19   4   1     1062.52     1111.95     50.11 o 
  20   4   1       96.74       59.37     35.89 o 
  21   4   1       59.85      -26.32     37.01 o 
  22   4   1      602.85      602.87     55.65 o 
  23   4   1      130.79       94.43     44.10 o 
  24   4   1      916.93      989.60     65.26 o 
  25   4   1       33.32      -16.82     69.85 o 
  26   4   1      291.25      109.66     98.19 o 
  27   4   1      139.40      135.05    104.21 o 
  28   4   1      100.47      142.73    107.48 o 
  29   4   1      456.41      271.67    114.89 o 
 -28   5   1        2.53      -55.06     55.06 o 
 -27   5   1      344.72      227.66     57.70 o 
 -26   5   1       97.94       59.61     53.19 o 
 -25   5   1      178.91      151.30     52.09 o 
 -24   5   1      202.80      130.60     59.08 o 
 -23   5   1      122.77      135.83     48.05 o 
 -22   5   1     1082.98     1053.30     59.11 o 
 -21   5   1      271.18      327.49     46.34 o 
 -20   5   1     1479.35     1594.24     61.93 o 
 -19   5   1       25.42       10.23     37.20 o 
 -18   5   1      329.41      344.16     37.85 o 
 -17   5   1       45.57       28.00     31.17 o 
 -16   5   1      463.36      431.40     37.64 o 
 -15   5   1       37.75       29.96     28.05 o 
 -14   5   1      386.01      398.30     32.05 o 
 -13   5   1       10.00      -22.69     22.69 o 
 -12   5   1     3421.68     3351.34     56.33 o 
 -11   5   1       53.19       70.99     22.17 o 
 -10   5   1     2321.82     2177.50     51.95 o 
  -9   5   1      395.45      495.28     45.50 o 
  -8   5   1     1083.76     1104.83     38.46 o 
  -7   5   1       19.12       24.79     17.20 o 
  -6   5   1      465.16      459.72     37.33 o 
  -5   5   1      319.03      457.34     36.82 o 
  -4   5   1     1761.35     1584.83     44.45 o 
  -3   5   1       16.33       10.49     22.45 o 
  -2   5   1     1616.06     1513.93     50.55 o 
  -1   5   1      543.73      664.96     37.68 o 
   0   5   1      251.03      330.14     50.45 o 
   1   5   1      109.38      124.51     26.24 o 
   2   5   1      906.74      966.91     54.36 o 
   3   5   1      806.33      837.74     51.72 o 
   4   5   1      248.71      281.30     20.18 o 
   5   5   1     1544.02     1426.15     34.98 o 
   6   5   1      638.22      699.13     33.78 o 
   7   5   1      360.10      368.91     25.72 o 
   8   5   1      605.07      681.77     26.58 o 
   9   5   1      461.28      484.89     27.70 o 
  10   5   1     1282.30     1317.44     37.18 o 
  11   5   1       61.51       75.11     22.71 o 
  12   5   1       72.01       42.46     23.16 o 
  13   5   1      393.35      405.51     29.56 o 
  14   5   1        2.66       -6.39     24.22 o 
  15   5   1     2141.59     2068.27     60.67 o 
  16   5   1      208.47      153.14     27.97 o 
  17   5   1      708.78      833.49     45.75 o 
  18   5   1       31.17       17.61     32.40 o 
  19   5   1     2423.18     2432.24     61.36 o 
  20   5   1      499.52      496.92     46.53 o 
  21   5   1      357.94      399.83     51.99 o 
  22   5   1        1.91      -51.17     51.17 o 
  23   5   1      355.12      321.11     82.66 o 
  24   5   1        2.07      -71.30     71.30 o 
  25   5   1      173.03      132.16    100.78 o 
  26   5   1      191.51      152.87    106.07 o 
  27   5   1       78.08      -35.80    106.57 o 
  28   5   1       65.95     -101.75    169.53 o 
 -26   6   1       89.08       37.42     67.41 o 
 -25   6   1      426.05      499.60     72.53 o 
 -24   6   1      772.59      797.94     69.04 o 
 -23   6   1     1330.38     1452.53     76.08 o 
 -22   6   1     1444.14     1653.72     75.98 o 
 -21   6   1      849.62      935.34     62.65 o 
 -20   6   1       78.13       81.99     46.84 o 
 -19   6   1       21.40      -38.31     38.31 o 
 -18   6   1     2607.66     2561.53     73.42 o 
 -17   6   1     1256.45     1421.46     57.10 o 
 -16   6   1      940.01     1070.53     47.67 o 
 -15   6   1     2026.26     2033.14     58.18 o 
 -14   6   1       52.26       55.66     31.79 o 
 -13   6   1      366.42      408.24     42.89 o 
 -12   6   1       44.43       36.88     18.62 o 
 -11   6   1     2179.24     1970.75     48.63 o 
 -10   6   1      283.79      439.00     47.91 o 
  -9   6   1     4679.04     4608.58     80.65 o 
  -8   6   1        0.45       43.51     25.88 o 
  -7   6   1     3535.46     3403.31     73.50 o 
  -6   6   1      504.93      687.08     65.89 o 
  -5   6   1     2617.63     2416.87     88.63 o 
  -4   6   1        6.59       70.37     76.23 o 
  -3   6   1     7980.33     7658.21    168.88 o 
  -2   6   1     1432.96     1466.71     72.83 o 
  -1   6   1     1210.43     1192.33     66.61 o 
   0   6   1      743.89      914.39     61.31 o 
   1   6   1     1727.12     1732.90     74.68 o 
   2   6   1     2563.22     2570.93     86.97 o 
   3   6   1     1578.64     1532.00     70.86 o 
   4   6   1      757.03      847.45     60.54 o 
   5   6   1     1912.69     1791.64     99.72 o 
   6   6   1     3281.23     3273.90     85.40 o 
   7   6   1     2944.33     3078.81     83.94 o 
   8   6   1     6704.48     6743.53    135.06 o 
   9   6   1     1375.90     1409.71     42.31 o 
  10   6   1     2929.08     2866.99     53.40 o 
  11   6   1        6.01        0.00     24.82 o 
  12   6   1      543.18      596.00     34.46 o 
  13   6   1       14.73       41.78     29.62 o 
  14   6   1     1064.53     1213.21     47.02 o 
  15   6   1      361.87      390.81     45.75 o 
  16   6   1     2252.98     2230.19     70.10 o 
  17   6   1       11.30      -18.89     42.57 o 
  18   6   1      386.26      405.76     62.37 o 
  19   6   1       64.96       65.95     36.32 o 
  20   6   1     2152.78     2259.99    225.24 o 
  21   6   1      544.03      492.46     63.60 o 
  22   6   1      494.29      440.92     66.19 o 
  23   6   1       66.04      -48.82     94.44 o 
  24   6   1      234.86      178.13     91.94 o 
  25   6   1      391.23      632.00    120.76 o 
  26   6   1      257.38       30.51    244.86 o 
 -23   7   1       91.99      -25.80    118.54 o 
 -22   7   1        2.00     -114.03    114.03 o 
 -21   7   1      141.31      104.48     86.34 o 
 -20   7   1      161.91      151.44    106.17 o 
 -19   7   1      227.33      207.56     61.52 o 
 -18   7   1      118.48      152.12     54.87 o 
 -17   7   1        1.35      -44.00     44.00 o 
 -16   7   1       64.63       55.52     29.69 o 
 -15   7   1      466.73      514.34     50.79 o 
 -14   7   1       44.23       -6.11     40.20 o 
 -13   7   1       35.05        2.18     38.71 o 
 -12   7   1       31.23       10.96     35.31 o 
 -11   7   1       73.35       51.04     34.01 o 
 -10   7   1       54.02       27.11     38.92 o 
  -9   7   1        0.14       -5.02     36.57 o 
  -8   7   1      183.13      181.18     55.27 o 
  -7   7   1       54.89       16.16     60.53 o 
  -6   7   1        1.58      -39.36     46.51 o 
  -5   7   1       14.20      -31.68     45.68 o 
  -4   7   1      286.87      245.93     67.02 o 
  -3   7   1      115.68       76.08     49.80 o 
  -2   7   1       65.51      -13.39     45.67 o 
  -1   7   1      140.58       58.18     78.68 o 
   0   7   1      180.93      159.28    104.37 o 
   1   7   1       86.90       70.40     77.51 o 
   2   7   1       18.25       60.27     77.45 o 
   3   7   1      160.89      145.79     80.70 o 
   4   7   1       21.56       76.99     87.61 o 
   5   7   1       68.61      -66.90     84.21 o 
   6   7   1      742.79      884.85    105.94 o 
   7   7   1        1.58       -7.37     78.57 o 
   8   7   1       13.13        5.26    132.87 o 
   9   7   1      118.27      129.91     59.77 o 
  10   7   1        5.37      -54.07     54.07 o 
  11   7   1     1157.19     1340.67     85.50 o 
  12   7   1       92.99      123.56     71.42 o 
  13   7   1        7.42        3.54     57.97 o 
  14   7   1      148.58       32.95     74.26 o 
  15   7   1        1.26      -69.64     69.64 o 
  16   7   1      234.17      213.89    136.72 o 
  17   7   1       28.79      -15.55     75.97 o 
  18   7   1       58.05     -121.24    124.15 o 
  19   7   1        5.65      -78.55     78.55 o 
  20   7   1       41.50        8.20    108.54 o 
  21   7   1       64.71      155.32    110.92 o 
 -20   8   1      325.35      138.20    121.24 o 
 -19   8   1      261.94      125.87    313.01 o 
 -18   8   1      173.26       87.90    124.60 o 
 -17   8   1      154.97       -0.22     91.07 o 
 -16   8   1      822.33      930.15    113.30 o 
 -15   8   1       71.73      -54.73    113.42 o 
 -14   8   1      116.25       83.84     88.25 o 
 -13   8   1     1184.61     1047.60    111.11 o 
 -12   8   1      218.29      187.14     72.28 o 
 -11   8   1     1922.64     1806.66    102.74 o 
 -10   8   1      238.03      239.61     70.62 o 
  -9   8   1     1288.34     1426.81     96.53 o 
  -8   8   1      253.42      309.40     87.43 o 
  -7   8   1     4129.94     3730.01    167.37 o 
  -6   8   1      647.39      942.05    123.04 o 
  -5   8   1     2579.04     2428.32    176.74 o 
  -4   8   1      620.58      793.06    115.33 o 
  -3   8   1      322.44      219.88    190.42 o 
  -2   8   1      714.89      829.64    117.49 o 
  -1   8   1      957.35     1068.26    123.55 o 
   0   8   1      207.96      358.66    102.06 o 
   1   8   1     1666.12     1823.75    143.30 o 
   2   8   1     1930.46     1982.80    138.53 o 
   3   8   1     1044.83     1282.93    180.76 o 
   4   8   1     2493.52     2384.76    141.86 o 
   5   8   1     1189.74     1473.69    254.65 o 
   6   8   1     2724.55     2393.26    140.93 o 
   7   8   1      314.06      424.21    107.90 o 
   8   8   1     1218.56     1306.97    133.70 o 
   9   8   1      512.96      646.07     80.36 o 
  10   8   1      597.94      530.61    105.79 o 
  11   8   1      252.79      270.18     72.61 o 
  12   8   1     1015.95      970.31     88.04 o 
  13   8   1       30.53       53.23    106.13 o 
  14   8   1      671.76      544.46     97.48 o 
  15   8   1       77.90       15.03    122.02 o 
  16   8   1      672.91      791.78    106.65 o 
  17   8   1      165.50       -5.38     85.44 o 
  18   8   1     1235.03     1051.23    226.14 o 
  19   8   1       49.63      -41.87     87.06 o 
  20   8   1      934.59     1148.92    212.17 o 
 -15   9   1      123.29     -109.77    109.77 o 
 -14   9   1       52.76      -38.90    230.11 o 
 -13   9   1       30.09      -32.31    152.29 o 
 -12   9   1       32.22       79.71     94.60 o 
 -11   9   1       79.52      -45.67     86.36 o 
 -10   9   1      274.61      230.41     84.83 o 
  -9   9   1       20.27      -10.28    111.42 o 
  -8   9   1      274.11      199.84     82.71 o 
  -7   9   1       55.86       31.93     76.02 o 
  -6   9   1       24.53     -107.01    107.01 o 
  -5   9   1       27.75      -95.62    118.78 o 
  -4   9   1      117.37      173.18    115.08 o 
  -3   9   1       34.97        3.02    110.51 o 
  -2   9   1       49.48       31.41    126.20 o 
  -1   9   1      114.38     -104.78    104.78 o 
   0   9   1      114.94      125.40    133.86 o 
   1   9   1       88.00     -103.71    103.71 o 
   2   9   1        0.65      -45.42    107.44 o 
   3   9   1       58.13      -52.54    107.69 o 
   4   9   1      104.79      -30.84    111.32 o 
   5   9   1      233.24      154.95    115.21 o 
   6   9   1      543.18      458.96    167.61 o 
   7   9   1       17.27     -108.47    108.47 o 
   8   9   1        2.48      -78.00     78.00 o 
   9   9   1      154.68      -22.62    125.57 o 
  10   9   1        3.85      -87.38     87.38 o 
  11   9   1       80.53      -86.50     90.48 o 
  12   9   1        0.64      -43.16     87.07 o 
  13   9   1        1.86      -58.75     93.20 o 
  14   9   1        1.42       -0.70    127.92 o 
  15   9   1       40.01      -91.51     91.51 o 
  -8  10   1      371.94      331.41     97.50 o 
  -7  10   1      711.41      674.17    104.90 o 
  -6  10   1       46.65      -11.94     87.23 o 
  -5  10   1      495.52      381.71    162.20 o 
  -4  10   1      472.79      491.66    144.86 o 
  -3  10   1      539.28      494.82    144.35 o 
  -2  10   1       34.52     -122.08    122.08 o 
  -1  10   1      420.51      458.14    143.60 o 
   0  10   1      333.36      249.09    151.67 o 
   1  10   1      212.30       45.95    131.25 o 
   2  10   1      101.41      210.66    172.93 o 
   3  10   1     1088.64     1063.59    160.57 o 
   4  10   1      881.95      844.68    153.97 o 
   5  10   1      833.49     1061.76    159.03 o 
   6  10   1      591.88      409.11    144.20 o 
   7  10   1      486.12      300.00     95.90 o 
   8  10   1      221.57       75.32     98.60 o 
 -31   0   2      444.44      309.39     93.46 o 
 -30   0   2      414.14      309.24     74.57 o 
 -29   0   2      641.49      652.00    105.93 o 
 -28   0   2     1116.35     1146.11     89.77 o 
 -27   0   2       80.67       89.42     60.09 o 
 -26   0   2      842.73     1033.52     77.56 o 
 -25   0   2       88.38       81.04     55.30 o 
 -24   0   2     4057.46     3986.91    113.66 o 
 -23   0   2      622.53      718.90     64.48 o 
 -22   0   2      917.58     1156.99     64.93 o 
 -21   0   2     2972.96     2639.19     81.20 o 
 -20   0   2     4671.99     4424.07     97.63 o 
 -19   0   2       10.31       62.84     45.32 o 
 -18   0   2     5242.94     4963.29    101.30 o 
 -17   0   2      242.54      342.31     38.74 o 
 -16   0   2     6093.95     5948.20    113.44 o 
 -15   0   2      525.41      675.84     45.81 o 
 -14   0   2     7633.24     7249.39    124.01 o 
 -13   0   2      129.07      130.57     24.39 o 
 -12   0   2     5571.21     5308.72     96.19 o 
 -11   0   2    12991.42    15066.16    222.22 o 
 -10   0   2    20618.02    21174.95    301.68 o 
  -9   0   2     4313.55     4192.13     73.23 o 
  -8   0   2     9256.11     8997.20    135.03 o 
  -7   0   2    17039.67    16649.79    235.82 o 
  -6   0   2     6168.97     6172.74     93.91 o 
  -5   0   2    10249.96    10057.22    131.51 o 
  -4   0   2      931.21      989.95     19.34 o 
  -3   0   2    41021.52    41651.05    679.84 o 
  -2   0   2     6774.54     7115.37    119.11 o 
  -1   0   2    30978.04    33300.64    543.59 o 
   0   0   2    21022.61    22199.08    871.91 o 
   1   0   2     1019.42     1098.05     57.10 o 
   2   0   2     1294.45     1375.06     43.00 o 
   3   0   2    13416.29    13250.73    311.74 o 
   4   0   2      416.23      416.04     53.45 o 
   5   0   2     7412.75     7258.79    129.63 o 
   6   0   2     1848.03     1782.75     42.02 o 
   7   0   2    12958.27    11816.71    340.53 o 
   8   0   2      409.31      510.65     44.98 o 
   9   0   2    10010.04     9556.64    362.68 o 
  10   0   2     1601.04     1544.01     40.39 o 
  11   0   2    12861.99    12534.42    192.99 o 
  12   0   2        7.90       45.87     24.08 o 
  13   0   2     5749.97     5796.19    118.38 o 
  14   0   2      517.01      640.02     68.03 o 
  15   0   2     7403.03     7193.87    144.35 o 
  16   0   2     2120.70     2245.50     78.30 o 
  17   0   2     7996.69     7911.70    205.50 o 
  18   0   2    16730.21    17127.54    304.18 o 
  19   0   2     1217.73     1519.02    118.61 o 
  20   0   2      718.89      844.80     59.69 o 
  21   0   2       23.92       27.51     43.12 o 
  22   0   2     2899.64     3064.68     97.57 o 
  23   0   2     1016.46     1146.66     75.47 o 
  24   0   2     4259.43     4471.33    208.16 o 
  25   0   2     1414.18     1391.56    237.24 o 
  26   0   2      328.08      317.23     84.63 o 
  27   0   2      487.65      565.00    143.93 o 
  28   0   2      332.44      248.30    139.51 o 
  29   0   2     1342.42     1224.94    183.42 o 
  30   0   2     1034.28     1199.30    191.77 o 
  31   0   2      113.51      136.31    155.65 o 
  32   0   2      737.60      765.37    183.42 o 
 -32   1   2       36.52      -43.90     57.86 o 
 -31   1   2       19.85      -28.20     54.75 o 
 -30   1   2      156.67      175.03     55.89 o 
 -29   1   2       13.39       72.44     51.26 o 
 -28   1   2        8.37      -39.88     46.83 o 
 -27   1   2      104.76      102.51     47.12 o 
 -26   1   2        3.44      -48.77     59.28 o 
 -25   1   2      144.00       57.46     39.28 o 
 -24   1   2       69.54        1.03     34.49 o 
 -23   1   2      148.91      117.00     34.63 o 
 -22   1   2      721.13      613.16     40.22 o 
 -21   1   2       16.40       34.96     29.59 o 
 -20   1   2      230.71      180.53     30.67 o 
 -19   1   2       43.23       47.81     27.27 o 
 -18   1   2       68.32       42.72     25.09 o 
 -17   1   2       25.37        4.61     22.82 o 
 -16   1   2      698.09      798.10     31.31 o 
 -15   1   2     1469.33     1405.08     35.26 o 
 -14   1   2       54.29       31.13     26.35 o 
 -13   1   2      185.02      156.41     18.22 o 
 -12   1   2       60.30       72.64     15.43 o 
 -11   1   2     2955.05     3193.63     42.54 o 
 -10   1   2      349.33      411.69     16.74 o 
  -9   1   2     3044.62     2968.65     38.93 o 
  -8   1   2     2867.72     2802.00     35.58 o 
  -7   1   2      120.40      145.74      9.92 o 
  -6   1   2        7.80       -0.81      7.76 o 
  -5   1   2     1520.65     1462.22     21.76 o 
  -4   1   2     1060.09     1033.05     19.03 o 
  -3   1   2      141.16      173.45     12.74 o 
  -2   1   2    15032.35    15241.71    248.23 o 
  -1   1   2     3022.69     3175.72     62.06 o 
   0   1   2      116.85      152.85     19.49 o 
   1   1   2    14499.57    14709.33    220.04 o 
   2   1   2     2268.26     2171.98     41.87 o 
   3   1   2     5283.07     5344.09    101.91 o 
   4   1   2      882.85      812.13     22.15 o 
   5   1   2     1693.83     1549.57     37.35 o 
   6   1   2      793.64      723.76     26.36 o 
   7   1   2      208.42      242.72     14.41 o 
   8   1   2      322.00      323.15     20.59 o 
   9   1   2        0.07      -12.46     12.46 o 
  10   1   2      168.80      211.33     18.17 o 
  11   1   2      161.70      167.39     18.53 o 
  12   1   2     1330.59     1323.44     33.83 o 
  13   1   2       65.79       71.27     18.92 o 
  14   1   2       56.18       65.63     19.99 o 
  15   1   2      245.72      277.16     29.32 o 
  16   1   2      946.83      995.04     42.53 o 
  17   1   2       68.39       71.41     28.87 o 
  18   1   2      133.30      148.92     35.66 o 
  19   1   2     1302.82     1321.05     71.28 o 
  20   1   2      758.34      913.50     49.33 o 
  21   1   2       27.96       25.39     34.21 o 
  22   1   2       26.16        8.16     36.34 o 
  23   1   2      335.03      371.94     45.55 o 
  24   1   2      254.15      323.74     46.34 o 
  25   1   2        5.89      -46.52     46.52 o 
  26   1   2      196.72      145.30     56.75 o 
  27   1   2      108.94       26.20     89.80 o 
  28   1   2       20.52      -78.67     94.29 o 
  29   1   2      536.44      454.22    149.87 o 
  30   1   2      259.47      364.42    110.84 o 
  31   1   2       90.86      -11.18    105.96 o 
 -31   2   2        9.03      -44.77     55.28 o 
 -30   2   2      173.96      117.85     56.29 o 
 -29   2   2      312.83      287.42     57.26 o 
 -28   2   2      533.99      489.57     59.50 o 
 -27   2   2      350.10      365.84     50.25 o 
 -26   2   2     1147.40     1262.25     61.37 o 
 -25   2   2      376.09      342.81     46.43 o 
 -24   2   2      732.54      840.48     52.16 o 
 -23   2   2      434.55      519.81     45.25 o 
 -22   2   2     4013.95     3798.65     79.76 o 
 -21   2   2        0.45       36.70     34.87 o 
 -20   2   2     2908.61     2664.09     64.72 o 
 -19   2   2        2.04      -21.96     29.35 o 
 -18   2   2     2699.09     2629.88     60.76 o 
 -17   2   2        6.83        6.67     25.22 o 
 -16   2   2     5835.72     5685.95     81.62 o 
 -15   2   2      159.83      172.36     22.77 o 
 -14   2   2     5514.57     5356.57     75.05 o 
 -13   2   2      185.44      199.33     20.30 o 
 -12   2   2     3331.17     3169.93     50.11 o 
 -11   2   2     2726.66     2541.04     42.48 o 
 -10   2   2     4942.46     4602.85     70.21 o 
  -9   2   2      376.20      302.48     15.57 o 
  -8   2   2     4882.06     4457.44     54.65 o 
  -7   2   2     2543.81     2314.37     42.98 o 
  -6   2   2     1048.91      863.97     22.02 o 
  -5   2   2    19502.59    19371.12    246.28 o 
  -4   2   2     5117.40     5127.90     72.60 o 
  -3   2   2     1789.59     1859.27     37.40 o 
  -2   2   2    32767.56    34731.93   1084.62 o 
  -1   2   2    53101.02    56402.28   1741.94 o 
   0   2   2     8148.10     8006.94    358.93 o 
   1   2   2    41582.04    41866.92    717.45 o 
   2   2   2     2303.13     2215.22     53.22 o 
   3   2   2     2497.05     2246.97     60.26 o 
   4   2   2       55.19       70.40     14.34 o 
   5   2   2     6340.88     5751.95     76.58 o 
   6   2   2      500.11      544.80     16.60 o 
   7   2   2    12760.53    12417.14    130.62 o 
   8   2   2        3.40       -4.03     10.99 o 
   9   2   2    14302.09    13672.51    317.16 o 
  10   2   2      967.33      972.99     26.64 o 
  11   2   2     3229.48     3002.23     55.54 o 
  12   2   2      398.70      455.69     23.07 o 
  13   2   2     6495.86     6319.19     84.34 o 
  14   2   2      329.33      392.87     24.77 o 
  15   2   2     4715.00     4661.85    117.99 o 
  16   2   2     1670.64     1684.48     51.82 o 
  17   2   2       52.97       42.32     29.00 o 
  18   2   2       89.93       48.20     32.03 o 
  19   2   2      100.53       52.09     33.49 o 
  20   2   2     1166.88     1263.42     56.08 o 
  21   2   2     1267.09     1349.32     58.07 o 
  22   2   2     2032.54     2095.22     68.14 o 
  23   2   2      430.75      472.52     48.76 o 
  24   2   2     1846.92     1939.59     69.45 o 
  25   2   2      246.56      259.98     56.48 o 
  26   2   2     2236.48     1971.79    125.80 o 
  27   2   2      304.60      259.46    100.48 o 
  28   2   2      138.87       60.47     99.22 o 
  29   2   2      115.07       94.37    121.69 o 
  30   2   2      499.06      649.31    125.26 o 
  31   2   2        3.74     -106.18    106.18 o 
 -30   3   2       17.64      -44.30     56.51 o 
 -29   3   2        9.15      -38.15     51.33 o 
 -28   3   2      201.11      176.88     52.95 o 
 -27   3   2      317.00      279.99     51.75 o 
 -26   3   2        4.75      -43.99     43.99 o 
 -25   3   2      476.97      540.78     52.21 o 
 -24   3   2        1.97      -24.29     40.69 o 
 -23   3   2     1009.58      980.82     54.86 o 
 -22   3   2      141.70      178.11     40.99 o 
 -21   3   2      628.53      683.66     68.92 o 
 -20   3   2        9.75      -38.32     38.32 o 
 -19   3   2     1038.66     1160.48     53.54 o 
 -18   3   2      361.93      379.51     34.97 o 
 -17   3   2     1449.42     1403.71     43.56 o 
 -16   3   2      396.33      398.48     29.85 o 
 -15   3   2      427.31      517.46     29.88 o 
 -14   3   2      151.38      115.01     22.00 o 
 -13   3   2     1911.75     1836.29     36.74 o 
 -12   3   2      509.06      603.35     24.27 o 
 -11   3   2     3323.02     3262.52     48.18 o 
 -10   3   2      156.06      131.20     16.61 o 
  -9   3   2      272.89      394.40     18.95 o 
  -8   3   2      766.78      746.30     23.79 o 
  -7   3   2      383.51      407.91     18.52 o 
  -6   3   2     3480.98     3321.16     51.92 o 
  -5   3   2     2256.27     2185.54     44.48 o 
  -4   3   2     1585.12     1461.94     38.12 o 
  -3   3   2     2441.91     2663.25     90.49 o 
  -2   3   2      199.29      259.95     40.46 o 
  -1   3   2     3054.21     2851.46     94.10 o 
   0   3   2     3382.85     3295.71    145.57 o 
   1   3   2        7.71       15.29     19.29 o 
   2   3   2      932.69      837.35     27.23 o 
   3   3   2     6027.91     6163.74     88.92 o 
   4   3   2      427.65      414.61     16.57 o 
   5   3   2     1151.33     1158.49     25.64 o 
   6   3   2      706.09      695.00     21.67 o 
   7   3   2     1008.24     1070.94     24.02 o 
   8   3   2     4504.59     4249.55     54.53 o 
   9   3   2      462.05      444.88     19.50 o 
  10   3   2     1975.73     1967.45     39.47 o 
  11   3   2     1134.32     1077.79     30.64 o 
  12   3   2     1094.01      989.54     27.02 o 
  13   3   2     1788.50     1761.87     36.17 o 
  14   3   2     4067.59     3906.27     54.95 o 
  15   3   2        4.10        6.98     18.45 o 
  16   3   2     1523.51     1473.82     42.49 o 
  17   3   2       89.07       40.18     26.64 o 
  18   3   2      206.43      175.25     30.49 o 
  19   3   2       66.45       53.05     34.16 o 
  20   3   2     1328.03     1336.52     59.45 o 
  21   3   2     1243.14     1326.04     74.18 o 
  22   3   2      140.38      164.66     48.68 o 
  23   3   2      177.81      114.85     44.22 o 
  24   3   2      374.34      314.19     94.06 o 
  25   3   2      451.18      342.15    216.55 o 
  26   3   2      104.83       57.91     96.43 o 
  27   3   2      827.26      889.63    121.35 o 
  28   3   2      174.50      167.33    106.49 o 
  29   3   2       85.73      135.24    183.34 o 
  30   3   2        0.36     -119.85    119.85 o 
 -29   4   2        9.33      -30.45     54.65 o 
 -28   4   2      404.22      322.82     59.22 o 
 -27   4   2       32.08      -22.14     51.25 o 
 -26   4   2      424.65      385.95     55.94 o 
 -25   4   2      418.59      483.37     57.68 o 
 -24   4   2      513.19      503.78     52.52 o 
 -23   4   2        3.26      -40.39     40.39 o 
 -22   4   2      941.71      997.68     56.04 o 
 -21   4   2      249.80      150.96     40.76 o 
 -20   4   2     1059.21     1189.55     53.79 o 
 -19   4   2      293.88      328.35     39.40 o 
 -18   4   2     3519.95     3377.51     74.47 o 
 -17   4   2      121.73      103.30     29.63 o 
 -16   4   2     1369.34     1438.35     44.30 o 
 -15   4   2        3.57      -24.39     24.39 o 
 -14   4   2     1377.63     1366.54     39.86 o 
 -13   4   2      510.66      605.47     29.69 o 
 -12   4   2     2305.83     2171.59     42.06 o 
 -11   4   2      334.76      379.52     23.47 o 
 -10   4   2      251.85      213.27     20.28 o 
  -9   4   2      476.28      498.03     23.13 o 
  -8   4   2     1689.78     1485.36     34.21 o 
  -7   4   2     5792.01     5283.39     78.22 o 
  -6   4   2     2407.96     2284.62     49.26 o 
  -5   4   2     1578.20     1544.12     55.98 o 
  -4   4   2     1460.07     1366.73     41.50 o 
  -3   4   2     9002.47     8822.05    146.80 o 
  -2   4   2       21.07       39.96     24.67 o 
  -1   4   2      216.98      190.75     29.39 o 
   0   4   2    18165.63    18071.34    323.95 o 
   1   4   2     9440.84     9277.68    180.64 o 
   2   4   2     1375.41     1407.21     33.72 o 
   3   4   2     6499.67     6071.04     85.28 o 
   4   4   2      431.11      488.74     27.92 o 
   5   4   2     2123.44     1918.49     34.04 o 
   6   4   2       53.65       73.72     14.60 o 
   7   4   2     8998.25     8629.55    100.59 o 
   8   4   2     3558.47     3721.92     53.35 o 
   9   4   2     2236.30     2014.20     38.42 o 
  10   4   2     1264.84     1236.60     32.58 o 
  11   4   2      955.35      943.74     38.81 o 
  12   4   2      247.22      253.83     24.68 o 
  13   4   2     2335.76     2213.41     44.64 o 
  14   4   2       23.82       43.09     15.88 o 
  15   4   2      506.32      569.99     37.17 o 
  16   4   2       59.41        3.23     25.76 o 
  17   4   2      116.93       99.96     30.14 o 
  18   4   2       14.23        3.55     29.65 o 
  19   4   2     1534.67     1551.57     50.53 o 
  20   4   2      722.40      755.72     52.99 o 
  21   4   2       44.14       20.89     45.08 o 
  22   4   2      488.13      535.48     70.31 o 
  23   4   2      428.07      617.70    150.77 o 
  24   4   2      524.53      598.70    104.90 o 
  25   4   2        7.29      -22.93     91.87 o 
  26   4   2      451.05      348.50    106.38 o 
  27   4   2       25.24       53.19    101.32 o 
  28   4   2     1513.84     1344.26    146.05 o 
  29   4   2       16.75      -40.15    106.19 o 
 -28   5   2      182.34      143.30     58.47 o 
 -27   5   2      395.44      292.56     67.95 o 
 -26   5   2      159.64      185.92     56.08 o 
 -25   5   2      868.59      828.08     63.49 o 
 -24   5   2       46.85       56.57     49.85 o 
 -23   5   2      276.10      248.32     54.65 o 
 -22   5   2       66.31      103.00     44.71 o 
 -21   5   2      437.46      457.69     52.23 o 
 -20   5   2       76.06       88.73     40.73 o 
 -19   5   2     2427.25     2525.44     67.20 o 
 -18   5   2       65.99      104.35     34.15 o 
 -17   5   2     1260.95     1461.55     50.57 o 
 -16   5   2      392.20      466.95     38.26 o 
 -15   5   2     2858.70     2711.45     59.49 o 
 -14   5   2      879.81      967.60     39.65 o 
 -13   5   2     2326.19     2158.89     46.11 o 
 -12   5   2      131.00       97.56     27.30 o 
 -11   5   2     2621.91     2568.88     58.62 o 
 -10   5   2      952.80     1053.48     33.70 o 
  -9   5   2     2217.95     2131.19     42.49 o 
  -8   5   2      508.40      527.35     30.07 o 
  -7   5   2      395.58      454.43     32.03 o 
  -6   5   2      361.73      364.70     34.36 o 
  -5   5   2      431.48      430.61     35.09 o 
  -4   5   2     3055.00     2892.97    133.11 o 
  -3   5   2     1562.72     1505.21     66.98 o 
  -2   5   2     1473.70     1441.15     61.33 o 
  -1   5   2      178.75      182.83     27.51 o 
   0   5   2       85.54       43.90     29.85 o 
   1   5   2      370.13      319.61     40.16 o 
   2   5   2     1155.19     1050.07     68.21 o 
   3   5   2       79.56       76.99     18.17 o 
   4   5   2     4460.89     4216.99     64.43 o 
   5   5   2       34.29       49.36     20.01 o 
   6   5   2     2219.25     1936.81     41.00 o 
   7   5   2       98.90      108.56     18.58 o 
   8   5   2      292.09      268.22     21.96 o 
   9   5   2     3550.67     3504.83     55.56 o 
  10   5   2     3857.45     3705.68     58.72 o 
  11   5   2        3.14       -2.02     21.36 o 
  12   5   2     8438.97     8501.21    106.55 o 
  13   5   2        4.66      -23.88     23.88 o 
  14   5   2      578.63      607.67     34.07 o 
  15   5   2       93.25       81.86     30.53 o 
  16   5   2     1606.45     1542.49     52.55 o 
  17   5   2      633.42      495.70     65.57 o 
  19   5   2     2057.25     1889.70     94.59 o 
  20   5   2      926.70      973.08     66.16 o 
  21   5   2      436.48      508.85     74.38 o 
  22   5   2      602.29      800.75    108.40 o 
  23   5   2     1377.01     1526.93    160.23 o 
  24   5   2      436.77      359.14    105.11 o 
  25   5   2     1105.37     1133.60    274.88 o 
  26   5   2      706.91      571.22    116.38 o 
  27   5   2      526.09      573.89    230.32 o 
 -26   6   2        2.75       84.82     61.56 o 
 -25   6   2       55.24      -24.69     56.86 o 
 -24   6   2      269.06      258.00     60.44 o 
 -23   6   2       52.05        3.08     54.12 o 
 -22   6   2      259.66      195.46     54.52 o 
 -21   6   2        0.41      -47.13     47.13 o 
 -20   6   2        8.76      -44.56     44.56 o 
 -19   6   2       60.96       14.15     43.47 o 
 -18   6   2        5.77       18.87     33.95 o 
 -17   6   2      523.52      577.24     46.19 o 
 -16   6   2     1649.59     1634.47     56.49 o 
 -15   6   2      371.69      387.34     40.04 o 
 -14   6   2     1041.54     1126.84     49.35 o 
 -13   6   2      489.75      531.60     37.23 o 
 -12   6   2      604.94      684.99     46.80 o 
 -11   6   2      674.47      720.80     41.34 o 
 -10   6   2      287.43      289.41     32.97 o 
  -9   6   2      420.85      566.74     48.03 o 
  -8   6   2      719.87      789.11     50.79 o 
  -7   6   2      206.02      151.62     61.09 o 
  -6   6   2       71.60       41.50     42.27 o 
  -5   6   2     1322.10     1297.93     87.84 o 
  -4   6   2       41.63       34.21     40.96 o 
  -3   6   2      213.64      272.71     47.06 o 
  -2   6   2        5.87      -18.10     37.45 o 
  -1   6   2      170.43      282.44     48.79 o 
   0   6   2       32.01       42.14     38.39 o 
   1   6   2      140.91      125.01     41.32 o 
   2   6   2     1002.63     1220.67    101.00 o 
   3   6   2      564.47      700.83     88.10 o 
   4   6   2       11.84      -35.09     65.30 o 
   5   6   2      953.50     1082.48     99.29 o 
   6   6   2      410.44      438.31     63.06 o 
   7   6   2       94.16       64.49     53.34 o 
   8   6   2        8.49      -20.92     79.75 o 
   9   6   2     1156.62     1249.66     62.20 o 
  10   6   2      476.85      516.53     50.80 o 
  11   6   2     2970.64     2828.78     83.74 o 
  12   6   2       66.58       99.03     42.89 o 
  13   6   2       28.30      -29.39     42.30 o 
  14   6   2      213.09      169.88     48.11 o 
  15   6   2       49.05       -7.45     52.03 o 
  16   6   2       45.41       15.05     56.12 o 
  17   6   2      211.37      133.83     88.09 o 
  18   6   2      147.91       27.50     60.82 o 
  19   6   2      530.60      544.48     72.70 o 
  20   6   2      630.44      167.30    250.88 o 
  21   6   2      125.97       -3.19    131.97 o 
  22   6   2      156.22      133.61    147.46 o 
  23   6   2       33.72     -133.77    133.77 o 
  24   6   2      350.90      248.22    166.05 o 
  25   6   2        1.74     -148.68    148.68 o 
  26   6   2       51.28     -154.17    154.17 o 
 -23   7   2      323.48      244.52     61.44 o 
 -22   7   2       87.65      -48.49     54.02 o 
 -21   7   2      475.11      609.37     87.81 o 
 -20   7   2      531.96      525.50     76.13 o 
 -19   7   2      164.46      190.58     49.06 o 
 -18   7   2      125.25       52.68     44.75 o 
 -17   7   2     2007.73     1941.56     65.83 o 
 -16   7   2      304.48      315.69     50.48 o 
 -15   7   2      650.26      749.74     55.13 o 
 -14   7   2      187.20      177.26     40.84 o 
 -13   7   2     1253.48     1487.46     85.18 o 
 -12   7   2      532.24      544.38     56.64 o 
 -11   7   2     2836.66     2702.15     88.71 o 
 -10   7   2     1769.98     1903.67     57.94 o 
  -9   7   2     1485.30     1490.11     53.28 o 
  -8   7   2      850.68      989.61     62.30 o 
  -7   7   2      838.09     1011.32     51.58 o 
  -6   7   2      760.68      910.47     71.38 o 
  -5   7   2     1043.79     1112.95     77.19 o 
  -4   7   2      816.37      913.68     72.54 o 
  -3   7   2      477.75      663.51     64.92 o 
  -2   7   2     2911.81     2740.39    118.27 o 
  -1   7   2      555.37      788.34    131.52 o 
   0   7   2     2522.81     2566.85    136.11 o 
   1   7   2      743.74     1074.43     80.84 o 
   2   7   2      927.91     1088.47    109.54 o 
   3   7   2      474.63      644.51     96.08 o 
   4   7   2      741.70      986.10    108.70 o 
   5   7   2       58.26      130.13     83.60 o 
   6   7   2     1026.18     1123.03    113.93 o 
   7   7   2      304.57      424.72     92.85 o 
   8   7   2     3817.68     3549.50    118.67 o 
   9   7   2      576.95      698.75     67.64 o 
  10   7   2     2860.38     2784.83     88.22 o 
  11   7   2       38.55       22.18     50.63 o 
  12   7   2     1524.12     1587.45     76.04 o 
  13   7   2       94.04       62.99     51.95 o 
  14   7   2     2872.79     2788.97    105.73 o 
  15   7   2      105.28      127.02     62.48 o 
  16   7   2      667.94      735.83     78.67 o 
  17   7   2      101.14       93.26     64.00 o 
  18   7   2      670.54      770.40     82.30 o 
  19   7   2      280.48      323.83    105.69 o 
  20   7   2      227.95      203.95    103.49 o 
  21   7   2      965.72      694.51    167.69 o 
  22   7   2      573.82      298.43    161.22 o 
 -20   8   2       28.37       85.36    121.65 o 
 -19   8   2      341.01      186.26    101.65 o 
 -18   8   2       89.10       87.55    128.08 o 
 -17   8   2      288.69      142.23     93.87 o 
 -16   8   2        0.76      -86.97     86.97 o 
 -15   8   2       25.25      -40.90     85.91 o 
 -14   8   2      385.34      411.41     75.66 o 
 -13   8   2     1011.65     1064.08     86.70 o 
 -12   8   2       90.80       41.43     90.36 o 
 -11   8   2       13.07        9.81     53.93 o 
 -10   8   2        5.11      -51.00     51.00 o 
  -9   8   2       34.21      -50.89     50.89 o 
  -8   8   2       77.09        5.28     77.36 o 
  -7   8   2       54.47      -16.92     63.61 o 
  -6   8   2       20.38      -87.89     87.89 o 
  -5   8   2        4.43      -86.15     88.70 o 
  -4   8   2        3.69      -86.77     86.77 o 
  -3   8   2      349.82      310.01    105.66 o 
  -2   8   2       98.38      -80.63     86.93 o 
  -1   8   2      321.80      229.32     98.38 o 
   0   8   2        0.09      -88.39     88.39 o 
   1   8   2       59.51      -18.63     91.96 o 
   2   8   2        0.33      -88.61     88.61 o 
   3   8   2       31.21      -65.05     90.41 o 
   4   8   2      104.55       25.18     95.85 o 
   5   8   2       13.48      -91.22     91.22 o 
   6   8   2       42.31      -93.12     93.12 o 
   7   8   2      119.01      -80.11     95.14 o 
   8   8   2      104.88      -40.96     97.31 o 
   9   8   2        4.55      -38.72     64.95 o 
  10   8   2      575.18      580.19     95.55 o 
  11   8   2       81.17       41.59     68.67 o 
  12   8   2       86.82      -63.02     63.02 o 
  13   8   2       47.44      -43.85     67.00 o 
  14   8   2       76.41      -78.83     81.03 o 
  15   8   2      125.63      222.92     88.20 o 
  16   8   2       43.32      -79.22     82.87 o 
  17   8   2       29.16     -166.38    166.38 o 
  18   8   2        6.84      206.36    183.01 o 
  19   8   2       54.72       -5.08    169.98 o 
  20   8   2       79.78       12.45    173.51 o 
 -15   9   2      168.22      183.36    107.20 o 
 -14   9   2       21.34      -95.39     95.39 o 
 -13   9   2      795.22      987.22    126.94 o 
 -12   9   2      133.76      137.51    131.19 o 
 -11   9   2      137.33       10.27     96.54 o 
 -10   9   2       56.44      -14.10     78.06 o 
  -9   9   2      234.07      169.21     81.91 o 
  -8   9   2      630.21      735.46     93.48 o 
  -7   9   2      593.37      583.86     90.30 o 
  -6   9   2      231.69      313.23     84.90 o 
  -5   9   2      903.27      929.27    140.87 o 
  -4   9   2      615.37      671.02    130.72 o 
  -3   9   2      255.86      147.06    113.97 o 
  -2   9   2      794.87      876.52    136.77 o 
  -1   9   2      252.37      274.33    120.39 o 
   0   9   2      450.38      399.85    124.21 o 
   1   9   2      806.57      902.57    137.79 o 
   2   9   2      700.84      755.51    133.88 o 
   3   9   2      109.89       71.00    112.19 o 
   4   9   2      168.97        4.57    111.13 o 
   5   9   2        0.87      -37.90    108.68 o 
   6   9   2     1256.44     1469.02    150.85 o 
   7   9   2      242.33      151.39    116.42 o 
   8   9   2      393.50      370.15    128.11 o 
   9   9   2      110.02       76.22     78.56 o 
  10   9   2     1120.51     1258.01    311.71 o 
  11   9   2       60.43       62.83     77.51 o 
  12   9   2      914.92     1014.69     99.33 o 
  13   9   2       13.09      -89.26     89.26 o 
  14   9   2      871.33      863.77    170.72 o 
  15   9   2       40.21     -127.71    127.71 o 
  -7  10   2      245.54       49.59     91.93 o 
  -6  10   2       86.52      -83.88     83.88 o 
  -5  10   2       34.23      -69.97     85.60 o 
  -4  10   2       56.51      -93.46    137.34 o 
  -3  10   2        3.05      -28.66    124.19 o 
  -2  10   2        4.55     -122.30    122.30 o 
  -1  10   2      194.98      108.00    135.36 o 
   0  10   2      133.66       51.35    132.98 o 
   1  10   2      432.13      403.45    143.08 o 
   2  10   2       64.37      -99.85    301.26 o 
   3  10   2        6.58     -119.93    119.93 o 
   4  10   2       13.81     -141.93    141.93 o 
   5  10   2        6.06     -204.73    293.27 o 
   6  10   2        0.86      -31.53    127.52 o 
   7  10   2      207.57       61.07    263.99 o 
 -31   1   3        3.16       -8.83     54.75 o 
 -30   1   3      604.87      566.04    118.28 o 
 -29   1   3        3.84       -4.05     50.43 o 
 -28   1   3     1720.27     1720.15     74.74 o 
 -27   1   3        4.47      -41.52     41.52 o 
 -26   1   3     1586.48     1684.66     59.07 o 
 -25   1   3      106.37       92.07     37.60 o 
 -24   1   3      788.77      873.11     48.10 o 
 -23   1   3      460.60      472.63     39.62 o 
 -22   1   3      435.12      537.64     39.55 o 
 -21   1   3      402.83      425.96     35.85 o 
 -20   1   3     2516.41     2531.27     53.26 o 
 -19   1   3     2205.70     2060.41     47.54 o 
 -18   1   3     3364.81     3189.16     56.09 o 
 -17   1   3     1838.66     1685.85     40.90 o 
 -16   1   3      561.53      606.30     28.91 o 
 -15   1   3     1974.64     1855.45     39.52 o 
 -14   1   3      267.85      291.55     21.51 o 
 -13   1   3     5122.46     4970.13     64.89 o 
 -12   1   3     1062.81      932.83     24.02 o 
 -11   1   3     5597.01     5263.26     61.10 o 
 -10   1   3     1956.55     1816.90     27.01 o 
  -9   1   3     8264.88     7884.46     77.52 o 
  -8   1   3       10.33        2.58      8.25 o 
  -7   1   3     2778.87     2625.97     30.93 o 
  -6   1   3      443.27      449.33     21.16 o 
  -5   1   3     9607.55     9291.21    100.38 o 
  -4   1   3       16.34       17.55      5.99 o 
  -3   1   3    15609.42    15465.99    166.13 o 
  -2   1   3      133.50      153.87     24.32 o 
  -1   1   3     9977.11     9815.17    134.34 o 
   0   1   3     1318.52     1384.20     42.00 o 
   1   1   3     7761.40     7674.02    110.94 o 
   2   1   3      236.21      250.48     19.58 o 
   3   1   3    16331.43    16427.56    227.39 o 
   4   1   3       12.63      -10.55     14.99 o 
   5   1   3     8335.33     7809.77    233.26 o 
   6   1   3     3111.73     3015.40     62.50 o 
   7   1   3     6924.05     6355.95    104.10 o 
   8   1   3      702.16      583.19     40.12 o 
   9   1   3     3764.79     3634.86     57.17 o 
  10   1   3     2585.42     2388.50     43.67 o 
  11   1   3     3479.75     3175.35     54.00 o 
  12   1   3     4984.23     4957.31     74.87 o 
  13   1   3     1099.02     1080.92     33.55 o 
  14   1   3     6241.16     6070.11     90.07 o 
  15   1   3      992.99     1088.66     37.50 o 
  16   1   3     7312.67     7012.16    103.45 o 
  17   1   3     2823.69     2814.13    102.07 o 
  18   1   3     3664.87     3662.44     77.47 o 
  19   1   3     3652.79     3524.14     78.00 o 
  20   1   3     4416.25     4680.67     93.00 o 
  21   1   3     1061.79     1169.85     54.98 o 
  22   1   3     1390.41     1548.02     71.25 o 
  23   1   3       49.43      -15.06     77.55 o 
  24   1   3     1303.61     1335.62    121.08 o 
  25   1   3       15.54        0.13     82.20 o 
  26   1   3     2233.33     2427.85    194.97 o 
  27   1   3      188.92      331.43    102.16 o 
  28   1   3     1605.90     1571.97    274.14 o 
  29   1   3      535.05      508.23    122.92 o 
  30   1   3      580.10      559.09    123.57 o 
  31   1   3      146.23      150.52    116.41 o 
 -31   2   3       28.62        2.53     55.94 o 
 -30   2   3        4.84      -53.35     53.35 o 
 -29   2   3      488.88      480.40     62.41 o 
 -28   2   3        8.61      -22.66     46.10 o 
 -27   2   3      222.03      163.58     47.97 o 
 -26   2   3        1.35      -41.75     41.75 o 
 -25   2   3      130.37       84.15     43.05 o 
 -24   2   3       18.41       -0.87     38.81 o 
 -23   2   3       47.79      -30.68     37.23 o 
 -22   2   3       87.11       65.01     36.67 o 
 -21   2   3     3652.81     3181.14     71.46 o 
 -20   2   3      675.80      682.25     46.65 o 
 -19   2   3      685.87      718.62     41.31 o 
 -18   2   3       63.20       77.46     32.54 o 
 -17   2   3       88.21      100.88     31.05 o 
 -16   2   3      268.59      278.65     26.06 o 
 -15   2   3      186.55      220.46     24.59 o 
 -14   2   3      621.71      652.86     28.23 o 
 -13   2   3       99.72       60.88     21.63 o 
 -12   2   3      866.83      852.92     27.22 o 
 -11   2   3     5549.31     5691.24     74.54 o 
 -10   2   3     7400.12     7776.84     83.78 o 
  -9   2   3      551.25      644.47     20.34 o 
  -8   2   3      587.75      587.91     27.44 o 
  -7   2   3      319.86      335.35     17.95 o 
  -6   2   3     1339.75     1244.00     26.22 o 
  -5   2   3       51.14       46.60     10.85 o 
  -4   2   3      110.09       82.60     13.18 o 
  -3   2   3      748.16      781.76     76.92 o 
  -2   2   3     3998.46     3847.91     78.88 o 
  -1   2   3     1324.24     1476.61     69.22 o 
   0   2   3      515.52      686.81     37.86 o 
   1   2   3     3493.56     3701.80     68.27 o 
   2   2   3      310.95      427.28     42.86 o 
   3   2   3     4076.50     4263.79     76.39 o 
   4   2   3     1034.29     1054.43     31.31 o 
   5   2   3        7.16       11.04     16.52 o 
   6   2   3     4221.11     4116.16     65.25 o 
   7   2   3     1565.15     1915.10     48.63 o 
   8   2   3     5805.78     6249.55     78.02 o 
   9   2   3     1182.41     1194.73     35.03 o 
  10   2   3      508.58      570.19     25.82 o 
  11   2   3      625.67      676.40     41.15 o 
  12   2   3       76.80       81.77     18.96 o 
  13   2   3     1162.48     1099.77     34.60 o 
  14   2   3     1588.02     1530.14     47.25 o 
  15   2   3      428.95      521.29     31.41 o 
  16   2   3      478.32      445.12     32.07 o 
  17   2   3     3404.18     3384.32     90.14 o 
  18   2   3     6272.79     6161.87    134.19 o 
  19   2   3      209.67      221.15     44.87 o 
  20   2   3      628.15      641.34     46.15 o 
  21   2   3        6.93       -3.27     43.37 o 
  22   2   3       76.87       33.60     76.04 o 
  23   2   3       79.34      159.52    104.53 o 
  24   2   3       82.23      159.39    103.55 o 
  25   2   3      220.34       92.61     92.82 o 
  26   2   3      134.96      173.90     95.78 o 
  27   2   3      783.76      818.04    133.82 o 
  28   2   3      158.42      193.56    104.58 o 
  29   2   3      891.93      802.08    126.07 o 
  30   2   3        5.97       35.61    117.80 o 
  31   2   3      197.21       99.21    113.86 o 
 -30   3   3     1298.87     1188.17    108.17 o 
 -29   3   3      220.27      138.32     53.41 o 
 -28   3   3      720.63      654.82     61.02 o 
 -27   3   3        0.32        4.61     47.64 o 
 -26   3   3     1118.77     1024.12     62.57 o 
 -25   3   3      109.52      121.74     46.95 o 
 -24   3   3     1465.88     1319.94     62.23 o 
 -23   3   3      356.93      323.30     44.90 o 
 -22   3   3     2315.11     2166.91     64.34 o 
 -21   3   3      595.13      598.29     44.93 o 
 -20   3   3     1476.61     1461.02     52.39 o 
 -19   3   3      437.81      424.41     38.59 o 
 -18   3   3       74.81       65.51     30.50 o 
 -17   3   3     3213.76     3053.32     63.37 o 
 -16   3   3     1185.81     1232.18     40.44 o 
 -15   3   3     3452.21     3324.10     58.46 o 
 -14   3   3     1572.97     1572.23     39.53 o 
 -13   3   3     2386.75     2386.12     42.56 o 
 -12   3   3     1180.31     1132.60     29.86 o 
 -11   3   3     6527.70     6292.14     77.86 o 
 -10   3   3      102.80      101.00     16.50 o 
  -9   3   3     4836.77     4639.45     60.24 o 
  -8   3   3     1212.28     1136.67     29.89 o 
  -7   3   3     3558.65     3430.34     53.99 o 
  -6   3   3     1532.67     1549.15     34.99 o 
  -5   3   3     1362.44     1209.70     42.58 o 
  -4   3   3     3069.24     3093.86     70.26 o 
  -3   3   3     3578.41     3104.92    145.73 o 
  -2   3   3       74.88      179.32     58.41 o 
  -1   3   3     4191.36     3716.96    148.52 o 
   0   3   3      153.90      244.81     69.84 o 
   1   3   3     1197.90     1000.49     51.25 o 
   2   3   3       76.84       71.95     23.80 o 
   3   3   3     4867.16     4683.53    109.33 o 
   4   3   3     3051.71     2950.68     61.33 o 
   5   3   3     6905.71     6873.65     91.95 o 
   6   3   3      349.58      473.15     20.22 o 
   7   3   3      967.31      826.13     24.72 o 
   8   3   3      840.26      802.85     23.26 o 
   9   3   3     1384.63     1185.66     34.83 o 
  10   3   3      207.03      242.03     18.21 o 
  11   3   3     1460.76     1421.45     31.72 o 
  12   3   3     2915.44     2789.15     51.58 o 
  13   3   3      892.69      899.50     44.82 o 
  14   3   3     3330.68     3127.03     54.41 o 
  15   3   3     1587.42     1575.68     40.36 o 
  16   3   3     1774.78     1714.91     43.23 o 
  17   3   3      478.72      527.96     40.17 o 
  18   3   3     5104.02     5149.43     89.47 o 
  19   3   3       39.27       76.49     35.17 o 
  20   3   3     1487.56     1588.44     77.83 o 
  21   3   3       31.91      -12.80    173.30 o 
  22   3   3     1902.50     1926.03    115.99 o 
  23   3   3       30.61      -79.15     79.15 o 
  24   3   3     1036.56      888.35    128.25 o 
  25   3   3       17.74      -88.09     88.09 o 
  26   3   3      648.50      626.24    113.02 o 
  27   3   3      389.90      334.67    178.42 o 
  28   3   3      778.91      796.47    145.04 o 
  29   3   3       56.56       85.78    110.47 o 
  30   3   3     1033.09      820.71    135.54 o 
 -29   4   3      469.48      318.73     67.26 o 
 -28   4   3        1.14      -45.84     52.63 o 
 -27   4   3      646.34      690.53     62.30 o 
 -26   4   3       12.15      -35.86     48.26 o 
 -25   4   3      537.31      393.35     54.70 o 
 -24   4   3       83.38       54.78     45.63 o 
 -23   4   3     1836.09     1893.21     67.58 o 
 -22   4   3       14.52      -43.57     43.57 o 
 -21   4   3      229.05      140.13     40.53 o 
 -20   4   3      566.27      616.47     45.70 o 
 -19   4   3     1151.84     1274.25     52.65 o 
 -18   4   3      892.08      929.71     49.60 o 
 -17   4   3     1106.47     1188.53     44.35 o 
 -16   4   3      267.52      235.67     30.31 o 
 -15   4   3      256.52      290.71     45.78 o 
 -14   4   3      520.74      589.59     32.85 o 
 -13   4   3       25.60        8.84     18.43 o 
 -12   4   3       38.19       36.04     19.96 o 
 -11   4   3      488.78      552.21     26.10 o 
 -10   4   3     1182.75     1076.87     35.77 o 
  -9   4   3     1918.75     1813.86     38.62 o 
  -8   4   3     4238.80     3846.63     62.80 o 
  -7   4   3      615.99      686.68     27.38 o 
  -6   4   3     2291.21     2101.82     50.64 o 
  -5   4   3      293.08      360.59     23.82 o 
  -4   4   3     4917.55     4833.48    118.65 o 
  -3   4   3        9.83       18.26     25.25 o 
  -2   4   3    16572.55    16432.85    393.32 o 
  -1   4   3     7079.47     7559.01    204.35 o 
   0   4   3     2969.88     2811.62     80.19 o 
   1   4   3    10244.26    10713.09    242.45 o 
   2   4   3     2067.46     1969.80     75.91 o 
   3   4   3       43.89       37.95     30.80 o 
   4   4   3     1572.75     1562.37     50.71 o 
   5   4   3      213.39      197.83     21.25 o 
   6   4   3     4668.27     4701.48     65.62 o 
   7   4   3     4784.54     4707.35     66.36 o 
   8   4   3     4922.53     4684.61     72.89 o 
   9   4   3     1481.92     1486.81     35.76 o 
  10   4   3      976.64      932.28     30.67 o 
  11   4   3      118.20      107.27     21.14 o 
  12   4   3     1522.72     1471.22     34.58 o 
  13   4   3      238.65      244.84     22.83 o 
  14   4   3       69.58       19.67     27.30 o 
  15   4   3     4353.67     4173.94     70.75 o 
  16   4   3      980.86      972.74     73.19 o 
  17   4   3     1761.68     1597.14    146.77 o 
  18   4   3     1260.03     1324.78     64.99 o 
  19   4   3      267.00      375.41     72.07 o 
  20   4   3        1.05      -70.46     73.34 o 
  21   4   3      573.84      677.83    100.43 o 
  22   4   3        1.45      -75.66     80.42 o 
  23   4   3      612.90      640.12    215.04 o 
  24   4   3        1.87      -83.55     83.55 o 
  25   4   3      728.77      760.19    259.11 o 
  26   4   3      110.68      -25.51    231.59 o 
  27   4   3       82.79      -99.73     99.73 o 
  28   4   3       32.43       20.71    111.49 o 
  29   4   3      557.20      454.79    183.79 o 
 -28   5   3      225.14      153.68    159.99 o 
 -27   5   3        1.65      -58.43     58.43 o 
 -26   5   3      590.88      575.12     67.09 o 
 -25   5   3       99.83        2.13     55.56 o 
 -24   5   3      410.90      414.31     60.24 o 
 -23   5   3       49.19      -49.12     49.12 o 
 -22   5   3      102.58       66.89     46.07 o 
 -21   5   3       38.18       38.83     41.38 o 
 -20   5   3        8.73      -31.15     52.17 o 
 -19   5   3      152.96      194.52     40.12 o 
 -18   5   3      729.55      773.89     43.82 o 
 -17   5   3      702.71      790.49     42.79 o 
 -16   5   3        9.47      -28.33     28.33 o 
 -15   5   3      743.00      863.68     42.47 o 
 -14   5   3       71.69       59.19     28.04 o 
 -13   5   3      150.87      133.26     25.69 o 
 -12   5   3      694.11      724.81     34.58 o 
 -11   5   3     1545.54     1388.07     41.02 o 
 -10   5   3       39.31        3.44     22.24 o 
  -9   5   3     1567.98     1511.54     67.97 o 
  -8   5   3       18.58        7.40     28.58 o 
  -7   5   3     1096.53     1020.73     47.60 o 
  -6   5   3      514.99      579.55     60.56 o 
  -5   5   3     1021.83      993.27     90.35 o 
  -4   5   3       38.01       74.60     33.67 o 
  -3   5   3      440.15      452.47     44.26 o 
  -2   5   3      324.61      358.35     41.50 o 
  -1   5   3       77.73        8.08     53.63 o 
   0   5   3      214.15      362.67    141.64 o 
   1   5   3     1745.58     1578.37     92.45 o 
   2   5   3       63.13       36.61     55.30 o 
   3   5   3     1671.37     1583.89     93.08 o 
   4   5   3      292.16      340.18     55.47 o 
   5   5   3     1155.20     1260.76     72.05 o 
   6   5   3     1821.24     1768.74     76.93 o 
   7   5   3     2124.34     2133.46     83.94 o 
   8   5   3       27.29      -44.50     44.50 o 
   9   5   3     1024.71     1159.45     73.18 o 
  10   5   3      517.51      585.56     36.01 o 
  11   5   3      527.59      576.62     36.76 o 
  12   5   3     1133.08     1195.34     45.17 o 
  13   5   3      868.22      914.54     48.54 o 
  14   5   3      920.86     1078.11     47.46 o 
  15   5   3      193.10      201.92     35.88 o 
  16   5   3      607.44      612.59     47.43 o 
  17   5   3      381.45      387.86     51.47 o 
  18   5   3      222.61      288.32     65.20 o 
  19   5   3       54.42       27.18     41.23 o 
  20   5   3      826.65      849.28    178.13 o 
  21   5   3      168.25       78.15     78.40 o 
  22   5   3      502.25      404.93     98.71 o 
  23   5   3       26.03       61.13    123.04 o 
  24   5   3      266.75      186.57    159.62 o 
  25   5   3        8.02      -69.84     95.86 o 
  26   5   3      411.02      393.28    315.06 o 
  27   5   3       14.22      -86.55    101.10 o 
 -25   6   3      452.93      561.16     67.31 o 
 -24   6   3       70.08      147.26     58.76 o 
 -23   6   3      458.19      444.39     61.59 o 
 -22   6   3      429.04      402.81     58.47 o 
 -21   6   3     1403.67     1592.19     72.92 o 
 -20   6   3      102.33      129.39     48.51 o 
 -19   6   3     1368.25     1505.45     80.91 o 
 -18   6   3      845.04      929.86     56.39 o 
 -17   6   3      587.84      610.21     47.60 o 
 -16   6   3      327.54      307.50     41.46 o 
 -15   6   3     1681.69     1744.42     56.16 o 
 -14   6   3      148.83      184.34     36.21 o 
 -13   6   3     3303.37     3273.65     69.70 o 
 -12   6   3     2071.59     2020.06     57.62 o 
 -11   6   3      428.94      499.76     38.66 o 
 -10   6   3      968.05     1049.78     45.73 o 
  -9   6   3      121.47      150.37     32.68 o 
  -8   6   3     2666.29     2500.54    105.48 o 
  -7   6   3       91.61       91.08     36.17 o 
  -6   6   3     4449.92     4228.20    141.45 o 
  -5   6   3        3.19       54.14     40.98 o 
  -4   6   3     2610.56     2381.32    131.88 o 
  -3   6   3      297.57      420.53     51.46 o 
  -2   6   3      253.57      326.77     49.63 o 
  -1   6   3      571.02      459.16    114.36 o 
   0   6   3    13894.67    13245.09    260.63 o 
   1   6   3     1520.69     1826.51    140.04 o 
   2   6   3     4850.35     4641.38    229.29 o 
   3   6   3     1922.04     1844.58    108.25 o 
   4   6   3     2899.31     2760.96    128.17 o 
   5   6   3      581.20      750.66     91.21 o 
   6   6   3     3580.23     3361.55    109.11 o 
   7   6   3      597.21      817.24     79.71 o 
   8   6   3      583.06      697.95     72.60 o 
   9   6   3      724.87      822.56     74.07 o 
  10   6   3      178.69      142.39     44.08 o 
  11   6   3      497.43      659.32     54.99 o 
  12   6   3       89.06       34.44     43.67 o 
  13   6   3     1347.48     1255.69     82.06 o 
  14   6   3     1809.60     1778.31     71.69 o 
  15   6   3     2266.50     2296.86     91.93 o 
  16   6   3       39.42       48.89     54.35 o 
  17   6   3      886.28      847.65     74.93 o 
  18   6   3       79.99      170.39    114.24 o 
  19   6   3     1242.89     1240.84    122.99 o 
  20   6   3      118.74       65.17     95.70 o 
  21   6   3      171.43      356.60    155.24 o 
  22   6   3      203.35      -65.70    145.82 o 
  23   6   3      759.07      717.94    187.02 o 
  24   6   3       65.88      -78.32    155.32 o 
  25   6   3      708.61      532.40    191.04 o 
 -23   7   3       35.46        5.22     56.75 o 
 -22   7   3        0.99      -51.15     53.27 o 
 -21   7   3      143.62       25.93     53.28 o 
 -20   7   3        2.76       -0.09     49.79 o 
 -19   7   3        9.93      -13.83     48.05 o 
 -18   7   3       12.49      -16.66     44.18 o 
 -17   7   3        6.07      -24.02     51.26 o 
 -16   7   3        1.70      -30.76     44.90 o 
 -15   7   3      166.46      139.50     47.21 o 
 -14   7   3      272.47      286.87     54.09 o 
 -13   7   3      389.62      308.45     51.97 o 
 -12   7   3        2.65      -34.31     41.51 o 
 -11   7   3       15.58      -34.68     34.68 o 
 -10   7   3      141.71       98.65     48.08 o 
  -9   7   3        7.14      -31.10     31.10 o 
  -8   7   3       27.35       21.82     35.82 o 
  -7   7   3        7.12      -41.10     41.10 o 
  -6   7   3       87.70       59.66     42.88 o 
  -5   7   3       99.00       54.66     51.18 o 
  -4   7   3       14.59       29.86     50.86 o 
  -3   7   3      628.82      787.72     68.65 o 
  -2   7   3       36.80       16.51     46.19 o 
  -1   7   3      172.03      155.32     66.00 o 
   0   7   3       48.98       22.05     47.21 o 
   1   7   3       75.28       57.26     48.60 o 
   2   7   3      193.52      156.92     54.27 o 
   3   7   3       99.84      131.52    121.77 o 
   4   7   3        1.21      -69.38     76.09 o 
   5   7   3      415.43      500.66    111.00 o 
   6   7   3       98.56        7.37     79.92 o 
   7   7   3      109.01       70.34    134.14 o 
   8   7   3        8.77       -9.56     64.78 o 
   9   7   3        4.78       18.92     64.96 o 
  10   7   3      346.88      425.25     58.00 o 
  11   7   3      121.97       97.31     53.07 o 
  12   7   3       36.03      -52.45     55.73 o 
  13   7   3      111.38       51.94     51.29 o 
  14   7   3       95.89       57.12     52.16 o 
  15   7   3        5.22      -18.68     58.88 o 
  16   7   3       55.29      -36.69     89.20 o 
  17   7   3      218.34      176.88    101.70 o 
  18   7   3       91.09      -94.53     94.53 o 
  19   7   3       49.43      -77.19     96.25 o 
  20   7   3       46.27      -94.02     96.74 o 
  21   7   3       27.77      -80.04    140.08 o 
  22   7   3        8.10      166.87    156.38 o 
  23   7   3       87.22       82.49    162.86 o 
 -19   8   3      655.66      546.09    139.88 o 
 -18   8   3       44.81      -57.14     69.20 o 
 -17   8   3     2571.90     2683.77    155.45 o 
 -16   8   3      602.45      525.36     80.21 o 
 -15   8   3     2192.22     2409.53    121.77 o 
 -14   8   3     2235.75     2344.18    125.13 o 
 -13   8   3      675.87      806.47     81.63 o 
 -12   8   3     1999.61     2022.38    102.61 o 
 -11   8   3       17.28       13.88     62.10 o 
 -10   8   3      564.41      666.05     67.20 o 
  -9   8   3      358.97      436.07     61.72 o 
  -8   8   3     1355.61     1535.41    102.17 o 
  -7   8   3        8.24       40.21     50.26 o 
  -6   8   3     1111.15     1168.59     73.88 o 
  -5   8   3        9.35       82.31     61.61 o 
  -4   8   3     1120.17     1423.74     94.18 o 
  -3   8   3       22.30      108.23     60.07 o 
  -2   8   3     1076.74     1247.63    128.51 o 
  -1   8   3       44.53      -23.71     91.53 o 
   0   8   3      909.47     1074.40    249.85 o 
   1   8   3       23.11       81.31     93.05 o 
   2   8   3     2871.92     2443.54    143.13 o 
   3   8   3      632.41      802.02    117.88 o 
   4   8   3     3816.98     3446.18    165.11 o 
   5   8   3      131.66      227.04    100.17 o 
   6   8   3     1884.95     1951.52    189.81 o 
   7   8   3       67.19      -71.89     96.12 o 
   8   8   3      984.15      833.31    123.93 o 
   9   8   3     1152.59     1390.26     95.30 o 
  10   8   3       74.81       39.24     67.23 o 
  11   8   3     1553.53     1478.29     98.13 o 
  12   8   3       22.06      -11.64     66.54 o 
  13   8   3      664.29      670.89     83.32 o 
  14   8   3       66.44      -67.01     83.48 o 
  15   8   3      149.71      127.79    180.22 o 
  16   8   3       92.75     -137.62    170.15 o 
  17   8   3      502.12      529.36    198.98 o 
  18   8   3      146.70       41.86    180.80 o 
  19   8   3      975.01      539.11    199.88 o 
 -15   9   3       13.61      -91.14    101.98 o 
 -14   9   3       12.15        4.07    100.04 o 
 -13   9   3       40.73      -73.38     97.72 o 
 -12   9   3        5.60      -88.16     88.16 o 
 -11   9   3      170.65      172.42    102.07 o 
 -10   9   3       85.09       -6.26     82.82 o 
  -9   9   3      172.30      -14.37    108.12 o 
  -8   9   3       26.48      -80.99    107.54 o 
  -7   9   3      143.73       14.20     81.59 o 
  -6   9   3       26.78      -86.56     86.56 o 
  -5   9   3        8.29      -69.43     69.43 o 
  -4   9   3       85.50      -30.27    112.02 o 
  -3   9   3       81.89       34.63    110.25 o 
  -2   9   3       13.84     -102.26    102.26 o 
  -1   9   3       10.09       -6.36    109.99 o 
   0   9   3       24.16     -106.55    106.55 o 
   1   9   3       11.80     -120.63    120.63 o 
   2   9   3      147.77       10.63    111.51 o 
   3   9   3       46.88      -78.84    109.66 o 
   4   9   3        9.21      -23.73    112.35 o 
   5   9   3      344.95      339.18    122.57 o 
   6   9   3       32.39     -109.03    109.03 o 
   7   9   3       68.69       47.05    117.28 o 
   8   9   3      103.39     -115.33    115.33 o 
   9   9   3        8.17      -49.98     75.76 o 
  10   9   3      204.28       89.72     79.95 o 
  11   9   3      104.71       91.55     93.46 o 
  12   9   3       37.79      -74.61     91.83 o 
  13   9   3       27.66      -32.69    194.97 o 
  14   9   3       40.14      130.83    203.24 o 
  -6  10   3      575.81      463.48     98.53 o 
  -5  10   3        1.95      -14.78     91.86 o 
  -4  10   3      161.03       31.91     86.33 o 
  -3  10   3        9.22     -122.24    122.24 o 
  -2  10   3      728.01      835.51    152.90 o 
  -1  10   3      144.92       33.73    128.56 o 
   0  10   3      799.07      847.26    210.86 o 
   1  10   3       27.39        0.30    155.65 o 
   2  10   3     1849.16     1981.25    183.00 o 
   3  10   3      362.94      561.04    145.59 o 
   4  10   3      717.58      665.89    150.56 o 
   5  10   3      997.32      992.50    159.06 o 
   6  10   3      121.79        7.62    130.61 o 
 -31   0   4      127.27      161.70     72.61 o 
 -30   0   4      548.06      596.99     80.53 o 
 -29   0   4       91.56       72.63     65.95 o 
 -28   0   4      481.77      610.51     96.46 o 
 -27   0   4     1661.02     1517.11     90.38 o 
 -26   0   4      732.43      722.29     73.65 o 
 -25   0   4      499.16      612.68     91.65 o 
 -24   0   4     2115.13     2068.53     76.47 o 
 -23   0   4     1802.86     1834.93     71.31 o 
 -22   0   4     2992.07     2824.21     81.55 o 
 -21   0   4     5095.15     4751.18    104.65 o 
 -20   0   4       10.43       29.46     37.71 o 
 -19   0   4     3154.73     2964.72     78.91 o 
 -18   0   4     1007.43     1087.40     62.15 o 
 -17   0   4     3006.40     2967.02     74.18 o 
 -16   0   4      449.94      497.29     38.32 o 
 -15   0   4     4458.49     4476.34     88.78 o 
 -14   0   4        0.92      -17.43     23.07 o 
 -13   0   4     8085.12     7689.31    164.52 o 
 -12   0   4       51.22       22.17     20.87 o 
 -11   0   4    12030.23    12271.96    167.48 o 
 -10   0   4     4271.35     4665.52     66.46 o 
  -9   0   4     6938.28     6397.83     84.78 o 
  -8   0   4       92.08      104.10     13.68 o 
  -7   0   4    20332.37    19910.28    234.50 o 
  -6   0   4     5607.65     5684.15     83.91 o 
  -5   0   4     7685.96     8063.99    127.70 o 
  -4   0   4      476.01      589.18     25.98 o 
  -3   0   4    26995.40    28798.84    418.45 o 
  -2   0   4     8926.95     9560.02    168.17 o 
  -1   0   4     7322.83     7669.90    121.37 o 
   0   0   4    22403.88    23249.55    592.69 o 
   1   0   4     8418.82     8788.46    188.93 o 
   2   0   4     9500.66    10177.23    235.29 o 
   3   0   4     4440.72     4559.61    118.53 o 
   4   0   4      571.47      618.10     65.49 o 
   5   0   4     1384.59     1338.85     53.00 o 
   6   0   4     9454.36     9239.69    352.17 o 
   7   0   4    13566.00    15008.96    342.15 o 
   8   0   4    50837.57    54862.14   1186.44 o 
   9   0   4      620.87      705.76     74.75 o 
  10   0   4    11586.51    11853.83    281.46 o 
  11   0   4      185.23      139.57     32.89 o 
  12   0   4     3003.65     2674.15    126.04 o 
  13   0   4      370.62      456.64     41.88 o 
  14   0   4     4511.21     4371.22    133.52 o 
  15   0   4     1851.92     1894.40     68.73 o 
  16   0   4     2907.64     2947.63    108.90 o 
  17   0   4      202.33      249.39     55.76 o 
  18   0   4     4089.74     3732.79    129.05 o 
  19   0   4      517.72      447.36    116.41 o 
  20   0   4     1554.78     1431.13    140.57 o 
  21   0   4     1873.97     1574.33    151.55 o 
  22   0   4     6000.68     5956.45    278.20 o 
  23   0   4       25.69      152.29    123.78 o 
  24   0   4     1207.31     1364.04    175.80 o 
  25   0   4      795.36      761.69    160.23 o 
  26   0   4      288.79      342.42    142.38 o 
  27   0   4      644.30      992.13    176.54 o 
  28   0   4      511.04      471.53    162.04 o 
  29   0   4     1498.81     1652.73    212.83 o 
  30   0   4      710.71      941.67    197.02 o 
  31   0   4      707.79      741.45    193.25 o 
 -31   1   4       40.48      -11.07     66.87 o 
 -30   1   4       36.53       10.59     53.24 o 
 -29   1   4        7.31        4.60     46.96 o 
 -28   1   4       14.37      -26.82     44.73 o 
 -27   1   4        2.94      -38.05     38.05 o 
 -26   1   4      118.85      117.13     39.77 o 
 -25   1   4       78.28       88.34     37.72 o 
 -24   1   4       22.13      -29.01     34.74 o 
 -23   1   4      397.11      380.54     39.37 o 
 -22   1   4       13.68      -18.87     29.76 o 
 -21   1   4      110.86       77.64     29.51 o 
 -20   1   4       60.30       21.81     27.21 o 
 -19   1   4       24.72       -1.55     25.48 o 
 -18   1   4      352.04      278.09     28.12 o 
 -17   1   4      283.76      264.53     26.27 o 
 -16   1   4      461.29      515.24     28.04 o 
 -15   1   4     1062.83     1011.75     31.06 o 
 -14   1   4        7.55      -13.45     13.45 o 
 -13   1   4      755.27      775.56     26.28 o 
 -12   1   4      258.14      260.47     15.29 o 
 -11   1   4       30.76       16.77     11.03 o 
 -10   1   4        7.77       -9.78      9.78 o 
  -9   1   4      438.68      517.22     16.98 o 
  -8   1   4      143.56      181.90     10.89 o 
  -7   1   4       28.17       24.54      8.80 o 
  -6   1   4      767.50      734.17     15.43 o 
  -5   1   4      363.71      505.45     22.11 o 
  -4   1   4     5423.30     5532.94     61.23 o 
  -3   1   4       21.91       21.74      9.28 o 
  -2   1   4      540.75      517.31     22.00 o 
  -1   1   4     2513.19     2640.79     46.45 o 
   0   1   4       44.72       63.97     12.37 o 
   1   1   4        8.77        4.57     11.98 o 
   2   1   4      343.07      399.15     20.76 o 
   3   1   4      333.69      401.06     25.06 o 
   4   1   4      931.66     1045.27     33.24 o 
   5   1   4      383.64      445.87     28.10 o 
   6   1   4      374.17      431.31     34.94 o 
   7   1   4      641.65      848.89     41.78 o 
   8   1   4      472.75      652.63     36.37 o 
   9   1   4     4761.61     5057.22    102.85 o 
  10   1   4        0.74      -14.46     14.46 o 
  11   1   4       13.04       -8.81     17.01 o 
  12   1   4       35.49       39.54     18.38 o 
  13   1   4      123.89       80.39     20.58 o 
  14   1   4       92.54       92.85     23.09 o 
  15   1   4      137.53      112.95     24.35 o 
  16   1   4      123.17       81.59     26.48 o 
  17   1   4      129.83      159.95     29.35 o 
  18   1   4       17.89      -34.13     34.13 o 
  19   1   4     4191.19     3757.94    170.47 o 
  20   1   4        3.65      -69.30     69.30 o 
  21   1   4        6.68      -69.45     69.45 o 
  22   1   4      201.31      123.00     81.69 o 
  23   1   4      348.27      450.79    136.52 o 
  24   1   4        2.52      -57.67     81.93 o 
  25   1   4      333.13      377.35    186.08 o 
  26   1   4       38.23       42.82    116.33 o 
  27   1   4        1.54      -92.83     92.83 o 
  28   1   4       58.52      -12.38    104.47 o 
  29   1   4       42.40      104.01    107.22 o 
  30   1   4       27.63       63.14    110.40 o 
  31   1   4       26.57      -85.61    114.64 o 
 -31   2   4        9.32       35.89     52.15 o 
 -30   2   4      410.70      325.06     56.10 o 
 -29   2   4      801.48      823.30     60.75 o 
 -28   2   4      521.67      506.11     54.68 o 
 -27   2   4      507.41      506.34     58.59 o 
 -26   2   4      678.69      728.59     54.19 o 
 -25   2   4      993.68     1088.52     57.55 o 
 -24   2   4      709.05      668.61     49.76 o 
 -23   2   4     1144.53     1178.05     55.12 o 
 -22   2   4     1304.57     1373.66     54.47 o 
 -21   2   4     1689.51     1574.26     54.45 o 
 -20   2   4     1966.48     1872.51     57.86 o 
 -19   2   4     2240.84     2129.70     55.50 o 
 -18   2   4       56.24       23.53     27.91 o 
 -17   2   4     2544.96     2484.16     56.02 o 
 -16   2   4      722.49      893.37     34.90 o 
 -15   2   4     3698.70     3591.19     55.54 o 
 -14   2   4      504.88      512.23     30.46 o 
 -13   2   4     1880.55     1720.65     35.44 o 
 -12   2   4     1286.90     1373.29     31.24 o 
 -11   2   4     6281.61     5989.63     72.91 o 
 -10   2   4      527.22      692.89     22.38 o 
  -9   2   4    10751.72    10393.54    113.28 o 
  -8   2   4     2048.11     2062.67     39.85 o 
  -7   2   4    10260.07     9916.57    118.84 o 
  -6   2   4      150.98      142.65     21.30 o 
  -5   2   4     8203.74     8172.26     94.11 o 
  -4   2   4     9561.93    10218.84    145.25 o 
  -3   2   4     1118.25     1045.93     38.34 o 
  -2   2   4    10283.51    10636.61    189.81 o 
  -1   2   4      985.52      866.93     34.01 o 
   0   2   4     1976.00     1995.25     53.81 o 
   1   2   4     3129.15     3016.90     61.20 o 
   2   2   4     7814.73     7306.59    122.51 o 
   3   2   4      456.26      429.14     32.52 o 
   4   2   4     8194.96     8247.64    135.88 o 
   5   2   4     3072.82     3035.93     61.58 o 
   6   2   4    11444.40    11705.99    162.20 o 
   7   2   4      222.22      211.40     18.22 o 
   8   2   4     7578.06     7504.32    110.91 o 
   9   2   4        5.89       12.89     13.51 o 
  10   2   4     5457.47     5181.48     93.67 o 
  11   2   4      570.95      600.99     36.11 o 
  12   2   4     6025.94     5658.49     92.29 o 
  13   2   4      398.64      446.63     27.40 o 
  14   2   4     2682.62     2555.24     53.05 o 
  15   2   4      656.41      763.68     52.80 o 
  16   2   4     2262.76     2175.38     52.42 o 
  17   2   4     4386.67     4384.84     95.60 o 
  18   2   4     3460.43     3445.32    135.09 o 
  19   2   4     1321.71     1432.84    103.47 o 
  20   2   4      896.45     1078.71    220.69 o 
  21   2   4       63.19        0.11     75.68 o 
  22   2   4      564.20      791.25    104.07 o 
  23   2   4     1102.77     1132.74    203.77 o 
  24   2   4     1750.76     1719.88    128.10 o 
  25   2   4      552.44      631.64    150.08 o 
  26   2   4      741.16      591.92    113.08 o 
  27   2   4      128.71      134.08    104.14 o 
  28   2   4      457.19      398.74    114.20 o 
  29   2   4      157.83      118.83    162.00 o 
  30   2   4      175.13      161.99    116.71 o 
 -30   3   4       68.76       53.02     53.63 o 
 -29   3   4      473.07      475.06     67.09 o 
 -28   3   4       93.70       44.71     50.68 o 
 -27   3   4      162.13      210.08     51.99 o 
 -26   3   4      205.64      157.82     50.27 o 
 -25   3   4      228.22      177.35     48.24 o 
 -24   3   4      550.41      527.27     56.34 o 
 -23   3   4       58.24       35.84     41.15 o 
 -22   3   4       19.25      -35.03     37.72 o 
 -21   3   4      119.09       93.89     40.50 o 
 -20   3   4      595.36      634.50     43.62 o 
 -19   3   4       22.26       20.55     31.42 o 
 -18   3   4     1365.33     1433.23     49.22 o 
 -17   3   4       74.34       48.35     28.60 o 
 -16   3   4     1793.43     1688.06     44.01 o 
 -15   3   4        0.72      -18.96     22.07 o 
 -14   3   4     1501.66     1442.07     38.38 o 
 -13   3   4      331.60      393.72     23.37 o 
 -12   3   4       27.11       25.28     17.13 o 
 -11   3   4       35.37      -11.50     15.94 o 
 -10   3   4     5486.26     5304.26     71.61 o 
  -9   3   4       72.22       73.71     17.22 o 
  -8   3   4      896.23      856.86     29.88 o 
  -7   3   4       56.97       44.69     16.16 o 
  -6   3   4      712.49      688.97     59.63 o 
  -5   3   4      414.65      417.30     35.26 o 
  -4   3   4     4408.34     4273.39     94.67 o 
  -3   3   4      941.75      859.51     39.86 o 
  -2   3   4      250.84      313.40     54.31 o 
  -1   3   4     1563.85     1590.99     65.66 o 
   0   3   4     1270.97     1186.76     92.49 o 
   1   3   4     1164.97     1222.17     58.65 o 
   2   3   4     3592.92     3731.35     88.94 o 
   3   3   4       63.64       39.65     25.84 o 
   4   3   4      751.82      689.49     26.69 o 
   5   3   4      219.11      230.38     24.01 o 
   6   3   4      325.85      289.94     26.46 o 
   7   3   4     2407.33     2270.87     43.49 o 
   8   3   4        3.35       -2.21     14.25 o 
   9   3   4      306.78      268.99     19.60 o 
  10   3   4      641.81      700.27     26.34 o 
  11   3   4     2533.25     2427.90     44.60 o 
  12   3   4       67.27       51.90     18.98 o 
  13   3   4     1256.33     1242.45     39.40 o 
  14   3   4        4.04       -9.67     20.25 o 
  15   3   4     1139.01     1101.61     48.44 o 
  16   3   4       14.94       -0.25     28.81 o 
  17   3   4     1498.12     1562.08    100.86 o 
  18   3   4      177.70      152.74     70.18 o 
  19   3   4      915.15      957.21     97.09 o 
  20   3   4      236.64      316.04    114.24 o 
  21   3   4     2149.98     2038.00    182.11 o 
  22   3   4       22.81      -54.57     80.15 o 
  23   3   4      794.15      630.73    104.21 o 
  24   3   4      101.12      -54.76    110.59 o 
  25   3   4      413.95      436.34    108.63 o 
  26   3   4       55.65      -96.97     96.97 o 
  27   3   4      174.01       90.11    147.86 o 
  28   3   4      187.45      164.40    132.71 o 
  29   3   4       65.21      -90.06    110.32 o 
 -29   4   4        3.90      -54.15     54.15 o 
 -28   4   4      158.50       70.72     54.79 o 
 -27   4   4      191.01      143.57     55.85 o 
 -26   4   4       13.61      -47.84     48.99 o 
 -25   4   4      394.90      478.22     55.34 o 
 -24   4   4      723.19      727.05     56.35 o 
 -23   4   4      312.15      256.12     47.86 o 
 -22   4   4       82.26       -7.11     40.77 o 
 -21   4   4      367.25      397.45     46.33 o 
 -20   4   4      330.11      228.27     40.17 o 
 -19   4   4      871.62      926.88     52.83 o 
 -18   4   4     1068.02     1233.31     49.78 o 
 -17   4   4      730.73      841.78     46.10 o 
 -16   4   4      623.20      732.42     37.34 o 
 -15   4   4     1839.26     1771.42     45.64 o 
 -14   4   4     1090.74     1156.91     42.59 o 
 -13   4   4     5868.36     5548.85     79.63 o 
 -12   4   4      598.82      652.07     28.49 o 
 -11   4   4     1268.33     1177.07     33.25 o 
 -10   4   4      494.66      563.93     27.32 o 
  -9   4   4     2170.48     2036.87     44.29 o 
  -8   4   4      454.88      563.54     30.03 o 
  -7   4   4     1123.60     1026.37     40.90 o 
  -6   4   4     3603.29     3666.76     76.85 o 
  -5   4   4     1345.49     1103.96     47.78 o 
  -4   4   4     1974.41     2024.97     63.95 o 
  -3   4   4     1657.15     1524.52    118.54 o 
  -2   4   4      125.58       78.56     69.47 o 
  -1   4   4     7321.72     6745.67    265.26 o 
   0   4   4     9382.07     8802.42    325.88 o 
   1   4   4       45.95        7.70     67.01 o 
   2   4   4     4151.23     3819.25    176.54 o 
   3   4   4      234.68      261.24     52.55 o 
   4   4   4     5489.75     5104.60    148.59 o 
   5   4   4      609.75      589.05     59.45 o 
   6   4   4     1364.39     1334.51     43.93 o 
   7   4   4      155.67      131.23     33.92 o 
   8   4   4      674.35      565.16     45.60 o 
   9   4   4      375.21      443.46     30.18 o 
  10   4   4     3483.59     3272.26     65.19 o 
  11   4   4      102.51       89.68     25.97 o 
  12   4   4      416.25      466.69     33.56 o 
  13   4   4       27.09       23.99     26.84 o 
  14   4   4     1529.86     1555.36     50.19 o 
  15   4   4      469.49      453.45     43.57 o 
  16   4   4     1084.39     1239.79     72.62 o 
  17   4   4      303.96      217.52     61.69 o 
  18   4   4     3562.27     2713.30    267.34 o 
  19   4   4     1108.41     1460.81    112.37 o 
  20   4   4      725.17      861.56    101.81 o 
  21   4   4      491.98      458.25     94.07 o 
  22   4   4      950.27      980.73    291.14 o 
  23   4   4      221.41      176.81     94.01 o 
  24   4   4      443.84      283.28    186.00 o 
  25   4   4      357.05      195.31    104.89 o 
  26   4   4       10.87      -92.49    148.48 o 
  27   4   4       62.01      -44.82    106.02 o 
  28   4   4       57.78     -105.18    105.18 o 
 -27   5   4     1110.03     1094.72     78.10 o 
 -26   5   4      188.06       92.10     61.11 o 
 -25   5   4      610.15      619.50    120.66 o 
 -24   5   4      255.27      226.04     57.21 o 
 -23   5   4       14.18      -48.60     48.60 o 
 -22   5   4     1731.70     1776.86     89.23 o 
 -21   5   4       70.52        3.18     45.35 o 
 -20   5   4      659.97      804.02     55.55 o 
 -19   5   4      247.76      289.42     52.08 o 
 -18   5   4      882.02      933.03     53.13 o 
 -17   5   4       14.23      -18.38     33.30 o 
 -16   5   4      828.91      955.87     46.23 o 
 -15   5   4     1635.10     1524.58     65.97 o 
 -14   5   4      937.15     1120.63     53.75 o 
 -13   5   4        0.32      -24.80     24.80 o 
 -12   5   4     5321.53     5222.23     80.25 o 
 -11   5   4      240.25      294.23     28.65 o 
 -10   5   4     1078.70     1145.96     46.73 o 
  -9   5   4      656.31      683.80     44.33 o 
  -8   5   4     2522.69     2336.37     66.28 o 
  -7   5   4      224.79      285.90     39.14 o 
  -6   5   4     2851.60     2667.28     71.04 o 
  -5   5   4       46.54       59.16     33.81 o 
  -4   5   4     3006.22     2969.51    126.53 o 
  -3   5   4      493.90      565.77     47.90 o 
  -2   5   4     8229.78     7794.03    306.38 o 
  -1   5   4      845.92      885.57     81.52 o 
   0   5   4     1818.47     1843.88    100.31 o 
   1   5   4       21.20       47.98     58.60 o 
   2   5   4     1179.68     1112.51     88.60 o 
   3   5   4     1784.89     1753.08    101.61 o 
   4   5   4      918.37      956.49     68.48 o 
   5   5   4     1600.51     1487.17     73.80 o 
   6   5   4      659.47      638.74     63.32 o 
   7   5   4     1966.15     2016.35     88.16 o 
   8   5   4      950.92     1001.09     73.17 o 
   9   5   4     1379.55     1350.01     65.88 o 
  10   5   4       89.92       85.10     45.59 o 
  11   5   4     3200.37     3040.39     80.79 o 
  12   5   4      112.85       45.40     39.26 o 
  13   5   4     2816.02     2786.85     78.79 o 
  14   5   4      177.98      185.12     43.90 o 
  15   5   4     1109.70     1195.78     69.06 o 
  16   5   4       31.26      -21.01     82.37 o 
  17   5   4      772.26      846.21    101.66 o 
  18   5   4        5.61      -29.35     76.71 o 
  19   5   4      939.08      876.03    103.26 o 
  20   5   4      391.19      192.03     66.60 o 
  21   5   4     1562.94     1815.91    206.68 o 
  22   5   4      430.87      211.35    160.48 o 
  23   5   4      638.88      667.07    184.40 o 
  24   5   4       42.69     -121.32    155.48 o 
  25   5   4      405.16      103.71    169.25 o 
  26   5   4      176.90      102.07    173.92 o 
  27   5   4      140.93     -164.66    166.46 o 
 -25   6   4       46.87      -58.17     58.17 o 
 -24   6   4       40.79        8.11     55.93 o 
 -23   6   4      233.72      205.62     56.63 o 
 -22   6   4      203.53      209.57     55.00 o 
 -21   6   4      130.05       97.83     51.03 o 
 -20   6   4      153.39       96.10     48.05 o 
 -19   6   4       21.76      -43.24     43.24 o 
 -18   6   4      453.00      422.04    102.45 o 
 -17   6   4      532.97      609.96     47.01 o 
 -16   6   4      182.33      155.50     39.21 o 
 -15   6   4     1650.90     1766.06     57.30 o 
 -14   6   4      840.56      953.93     53.20 o 
 -13   6   4     1404.05     1416.78     65.41 o 
 -12   6   4      637.15      737.71     57.10 o 
 -11   6   4       18.12        7.11     35.84 o 
 -10   6   4        0.12        4.68     32.58 o 
  -9   6   4      170.79      182.86     40.89 o 
  -8   6   4      143.28      148.07     39.99 o 
  -7   6   4      684.73      763.28     52.05 o 
  -6   6   4        5.65      -32.56     32.56 o 
  -5   6   4      333.01      299.82     41.36 o 
  -4   6   4        1.37       30.65     41.56 o 
  -3   6   4       83.03      134.76     44.35 o 
  -2   6   4      165.89      283.34     72.44 o 
  -1   6   4     3247.33     3005.46    138.54 o 
   0   6   4        4.58       85.70     70.61 o 
   1   6   4     3348.68     3052.03    229.25 o 
   2   6   4     2391.38     2294.60    119.02 o 
   3   6   4       48.00       -1.73     73.56 o 
   4   6   4      722.93      832.82    156.67 o 
   5   6   4        2.22       -8.32     69.78 o 
   6   6   4     1918.18     1761.72     86.08 o 
   7   6   4      351.34      436.07     66.25 o 
   8   6   4      750.58      823.28     96.78 o 
   9   6   4      289.00      316.38     66.70 o 
  10   6   4      166.10      139.46     53.93 o 
  11   6   4      314.61      369.92     49.72 o 
  12   6   4      110.50       49.99     44.04 o 
  13   6   4       43.95       57.13     45.37 o 
  14   6   4       23.97       33.44     46.84 o 
  15   6   4       65.40      -17.13     65.06 o 
  16   6   4       73.61      -53.96     79.67 o 
  17   6   4      131.98       37.81     86.78 o 
  18   6   4       65.95       72.01    145.61 o 
  19   6   4       14.83      -69.32     88.47 o 
  20   6   4       76.05      -81.27     89.34 o 
  21   6   4      128.37      202.75    150.08 o 
  22   6   4      144.38      -12.45    151.14 o 
  23   6   4       83.47      116.00    168.51 o 
  24   6   4        8.85     -154.66    157.61 o 
  25   6   4       11.40        6.88    173.18 o 
 -22   7   4       18.08       76.20     57.21 o 
 -21   7   4      600.65      561.83     62.68 o 
 -20   7   4      268.93      286.17     55.18 o 
 -19   7   4      263.58      211.42     59.30 o 
 -18   7   4     1033.50     1012.30     66.30 o 
 -17   7   4      153.38       70.62     50.07 o 
 -16   7   4      678.78      696.96     57.29 o 
 -15   7   4       54.56       59.72     45.43 o 
 -14   7   4      603.14      707.28     56.15 o 
 -13   7   4        9.17      -31.12     40.26 o 
 -12   7   4     1840.97     1761.85     81.57 o 
 -11   7   4      195.15      164.36     38.79 o 
 -10   7   4     2065.82     1984.07     61.01 o 
  -9   7   4      141.90      153.02     39.40 o 
  -8   7   4      675.41      751.72     58.78 o 
  -7   7   4      233.98      221.74     47.64 o 
  -6   7   4     1304.07     1389.94     68.92 o 
  -5   7   4      236.04      345.56     48.56 o 
  -4   7   4     2962.61     2887.35    138.19 o 
  -3   7   4      138.71      128.18     58.02 o 
  -2   7   4      371.65      516.14     62.71 o 
  -1   7   4       15.47       71.41     50.42 o 
   0   7   4      913.94     1089.08     76.48 o 
   1   7   4      630.04      697.74     66.30 o 
   2   7   4     1070.97     1267.57    204.80 o 
   3   7   4      245.13      135.41     83.42 o 
   4   7   4      642.72      704.75    106.16 o 
   5   7   4     2300.79     2256.49    133.99 o 
   6   7   4       34.38      160.26     88.99 o 
   7   7   4     2256.72     2052.83    127.15 o 
   8   7   4       50.56       49.22     87.14 o 
   9   7   4     2090.78     2152.79    101.44 o 
  10   7   4      521.32      585.12     61.02 o 
  11   7   4     1413.07     1575.76     76.38 o 
  12   7   4      133.60      155.10     53.39 o 
  13   7   4     1749.67     1751.30    104.11 o 
  14   7   4       93.73       97.56     72.57 o 
  15   7   4     1531.79     1462.59    132.60 o 
  16   7   4       74.20       42.99     92.15 o 
  17   7   4     1691.92     1382.87    137.69 o 
  18   7   4      194.24      119.60    102.72 o 
  19   7   4     1675.83     1447.24    142.12 o 
  20   7   4      103.03       14.60    103.31 o 
  21   7   4      720.81      741.37    176.21 o 
  22   7   4      279.23      258.95    165.40 o 
 -19   8   4      243.03      210.10     65.40 o 
 -18   8   4      120.83       28.05     55.88 o 
 -17   8   4       41.49      -48.09     52.60 o 
 -16   8   4       48.26      -51.57     51.57 o 
 -15   8   4        5.34      -48.66     48.66 o 
 -14   8   4        3.59       11.16     49.20 o 
 -13   8   4      820.88      940.94     63.12 o 
 -12   8   4      144.02      113.16     49.68 o 
 -11   8   4       27.39        0.10     41.88 o 
 -10   8   4      219.71      129.31     43.75 o 
  -9   8   4       42.59      -39.75     39.75 o 
  -8   8   4        9.09      -29.40     42.71 o 
  -7   8   4      299.12      314.94     58.47 o 
  -6   8   4       80.52       73.12     50.58 o 
  -5   8   4       30.30        6.12     49.87 o 
  -4   8   4       64.53      -73.24     73.24 o 
  -3   8   4        8.41      -59.54     59.54 o 
  -2   8   4       30.62       16.76    121.50 o 
  -1   8   4     1014.03     1105.72     88.27 o 
   0   8   4      495.61      533.23     74.49 o 
   1   8   4      174.73      196.33     66.06 o 
   2   8   4        0.49       -4.23     93.13 o 
   3   8   4       38.26       48.56     96.44 o 
   4   8   4      302.50      164.18    102.60 o 
   5   8   4      534.41      402.18    115.30 o 
   6   8   4      214.62       94.99    105.72 o 
   7   8   4        1.07      -76.23     98.96 o 
   8   8   4        0.05      -71.35     99.19 o 
   9   8   4        0.67     -101.27    101.27 o 
  10   8   4      613.24      576.89     79.13 o 
  11   8   4        0.35       18.53     67.67 o 
  12   8   4       80.41       23.83    109.21 o 
  13   8   4       27.75      -81.68     81.68 o 
  14   8   4       88.83       19.11    105.45 o 
  15   8   4       37.20       15.95    108.29 o 
  16   8   4      136.18       87.58    115.33 o 
  17   8   4       66.64     -173.18    173.18 o 
  18   8   4       15.48       91.01    178.75 o 
 -14   9   4     1063.91     1088.59     99.29 o 
 -13   9   4        2.40       21.95     75.10 o 
 -12   9   4      409.35      538.78     87.33 o 
 -11   9   4        3.60        4.19     71.83 o 
 -10   9   4     1096.72     1158.24     86.79 o 
  -9   9   4      156.97      161.32     82.27 o 
  -8   9   4      986.13      977.53    100.09 o 
  -7   9   4       50.80      -73.00     73.00 o 
  -6   9   4      563.65      495.93     86.87 o 
  -5   9   4       34.08       33.09     74.34 o 
  -4   9   4      656.31      581.19     86.63 o 
  -3   9   4      550.11      622.47    128.39 o 
  -2   9   4      837.03      998.12    186.33 o 
  -1   9   4      579.25      799.59    132.11 o 
   0   9   4      393.01      303.07    165.52 o 
   1   9   4       40.99     -101.45    101.45 o 
   2   9   4       10.56     -107.15    107.15 o 
   3   9   4      115.23       98.39    118.00 o 
   4   9   4      523.29      421.61    129.93 o 
   5   9   4      786.18      581.54    131.61 o 
   6   9   4      134.12       66.20    119.35 o 
   7   9   4      115.06      116.28    121.64 o 
   8   9   4      675.06      567.45    138.22 o 
   9   9   4      535.68      700.18     92.88 o 
  10   9   4       85.02     -116.96    116.96 o 
  11   9   4      702.90      793.23    226.47 o 
  12   9   4      115.28      121.95    124.10 o 
  13   9   4     1153.45      983.85    240.93 o 
  -4  10   4       42.77       20.72     86.01 o 
  -3  10   4       38.27       24.86     83.33 o 
  -2  10   4       36.04     -121.13    121.13 o 
  -1  10   4      157.25      133.82    132.41 o 
   0  10   4        1.44       42.15    129.09 o 
   1  10   4      752.25      590.10    148.65 o 
   2  10   4      100.29       43.54    229.42 o 
   3  10   4      334.29      326.98    145.06 o 
   4  10   4      559.86      538.29    206.03 o 
 -31   1   5      506.69      355.30     61.04 o 
 -30   1   5      630.30      626.28     59.20 o 
 -29   1   5      634.06      585.22     56.80 o 
 -28   1   5      428.40      445.12     48.12 o 
 -27   1   5      816.50      816.50     51.60 o 
 -26   1   5      224.10      226.76     42.33 o 
 -25   1   5     1087.21     1141.25     55.31 o 
 -24   1   5        5.92       21.02     33.15 o 
 -23   1   5     1668.41     1684.95     50.68 o 
 -22   1   5        7.70       21.62     29.94 o 
 -21   1   5     2972.51     2885.29     71.02 o 
 -20   1   5       18.28      -10.36     26.58 o 
 -19   1   5     2076.04     2119.11     48.36 o 
 -18   1   5     1128.49     1259.42     41.82 o 
 -17   1   5     3304.04     3262.56     60.26 o 
 -16   1   5     1103.86     1101.98     39.16 o 
 -15   1   5     3447.59     3311.90     53.15 o 
 -14   1   5     1642.19     1584.49     30.51 o 
 -13   1   5     2174.12     2108.82     33.66 o 
 -12   1   5      599.59      662.26     20.64 o 
 -11   1   5     4614.06     4518.38     49.29 o 
 -10   1   5     3959.70     3667.60     39.99 o 
  -9   1   5     1152.94     1073.30     20.48 o 
  -8   1   5     5211.91     5194.42     55.28 o 
  -7   1   5     2234.30     2208.67     28.97 o 
  -6   1   5     2315.42     2313.85     33.12 o 
  -5   1   5     4750.57     5013.54     58.30 o 
  -4   1   5     3444.35     3392.49     43.71 o 
  -3   1   5     8555.25     9045.28     96.37 o 
  -2   1   5     5983.88     5836.79     65.38 o 
  -1   1   5      737.01      786.18     18.79 o 
   0   1   5     2266.47     2346.88     51.25 o 
   1   1   5      477.48      475.35     23.82 o 
   2   1   5     4813.19     4590.30     67.00 o 
   3   1   5      773.44      859.41     29.67 o 
   4   1   5    11664.74    11999.79    174.72 o 
   5   1   5      905.09     1028.13     37.54 o 
   6   1   5     5136.88     4815.08     92.73 o 
   7   1   5       84.86      146.93     33.29 o 
   8   1   5     2350.37     2071.17     80.36 o 
   9   1   5      173.37      138.94     30.05 o 
  10   1   5     3103.71     3036.04     72.35 o 
  11   1   5     1388.16     1361.12     38.27 o 
  12   1   5     6628.02     6645.11    145.52 o 
  13   1   5     2044.51     2003.64     45.08 o 
  14   1   5     4079.88     4013.83     84.21 o 
  15   1   5     1361.68     1298.27     65.53 o 
  16   1   5     2020.70     2163.08     81.42 o 
  17   1   5     2251.03     2156.43     83.97 o 
  18   1   5     2903.95     2796.25    123.61 o 
  19   1   5     3603.91     3431.03    139.84 o 
  20   1   5     1169.60     1315.03    152.41 o 
  21   1   5     3146.86     3100.17    140.63 o 
  22   1   5      832.19      986.50    112.35 o 
  23   1   5     1730.44     1713.23    119.12 o 
  24   1   5      239.14      321.32    101.57 o 
  25   1   5     1909.37     1998.31    132.19 o 
  26   1   5       69.49        4.06    100.10 o 
  27   1   5     1674.27     1684.25    150.75 o 
  28   1   5       39.83       79.70    167.28 o 
  29   1   5      717.86      495.91    126.10 o 
  30   1   5        0.64      -66.09    114.42 o 
 -30   2   5       24.03       19.58     51.94 o 
 -29   2   5        3.54      -48.43     48.43 o 
 -28   2   5      374.04      304.23     56.85 o 
 -27   2   5       15.81      -10.24     45.44 o 
 -26   2   5      117.90       93.90     45.29 o 
 -25   2   5        0.18      -39.72     39.72 o 
 -24   2   5      640.28      694.05     50.89 o 
 -23   2   5       46.92       40.39     38.07 o 
 -22   2   5      428.19      340.39     41.26 o 
 -21   2   5      740.13      707.87     44.08 o 
 -20   2   5      569.78      621.47     51.59 o 
 -19   2   5       42.23       33.74     28.43 o 
 -18   2   5      593.03      630.94     37.94 o 
 -17   2   5       61.19       25.90     24.90 o 
 -16   2   5       11.46      -22.15     22.15 o 
 -15   2   5       41.36       39.42     22.20 o 
 -14   2   5       93.23       62.57     20.31 o 
 -13   2   5      341.46      334.33     22.13 o 
 -12   2   5      771.15      824.18     33.49 o 
 -11   2   5     1417.82     1410.00     30.72 o 
 -10   2   5      235.99      203.73     16.66 o 
  -9   2   5        5.13      -13.26     13.26 o 
  -8   2   5      118.65       90.35     14.05 o 
  -7   2   5     1763.22     1629.71     29.20 o 
  -6   2   5       64.05       69.89     11.14 o 
  -5   2   5     3760.70     4204.31     66.66 o 
  -4   2   5     4517.31     4790.90     73.08 o 
  -3   2   5    11404.55    12508.47    168.29 o 
  -2   2   5      381.91      497.54     36.72 o 
  -1   2   5       68.44       40.30     17.26 o 
   0   2   5       26.34       30.50     16.99 o 
   1   2   5      775.62      781.13     33.63 o 
   2   2   5      453.84      557.22     24.44 o 
   3   2   5     2742.05     2580.74     56.39 o 
   4   2   5      171.34      267.52     55.41 o 
   5   2   5     4494.67     4762.19     88.45 o 
   6   2   5      294.86      366.56     19.91 o 
   7   2   5     6764.36     7356.80    109.08 o 
   8   2   5     3996.79     4285.88     77.70 o 
   9   2   5        9.84       -6.89     16.17 o 
  10   2   5      756.85      792.25     47.36 o 
  11   2   5     1091.23     1023.08     31.82 o 
  12   2   5      195.70      177.57     29.55 o 
  13   2   5      449.80      447.42     34.02 o 
  14   2   5      170.59      183.52     47.76 o 
  15   2   5      975.77     1130.82     69.86 o 
  16   2   5        6.01      -46.84     46.84 o 
  17   2   5       14.16       25.93     48.86 o 
  18   2   5     1546.69     1382.69    101.21 o 
  19   2   5     1555.41     1571.04    107.05 o 
  20   2   5       84.59       90.41     77.19 o 
  21   2   5       73.40       35.52     77.84 o 
  22   2   5      140.08      -52.19     81.58 o 
  23   2   5       34.48      -48.00     94.66 o 
  24   2   5      591.48      652.59    110.23 o 
  25   2   5      200.98       85.35     99.24 o 
  26   2   5      107.27      -53.26     98.02 o 
  27   2   5      113.06       80.60    107.06 o 
  28   2   5      310.62      173.30    114.01 o 
  29   2   5       35.30      -18.62    112.72 o 
  30   2   5      198.92      214.01    147.91 o 
 -29   3   5      429.27      298.87     57.25 o 
 -28   3   5       99.40       24.77     51.11 o 
 -27   3   5      547.76      471.10     56.64 o 
 -26   3   5       21.88        4.31     47.26 o 
 -25   3   5     1301.95     1186.79     63.34 o 
 -24   3   5       11.12      -13.09     41.46 o 
 -23   3   5      219.06      211.99     43.53 o 
 -22   3   5       48.71        3.03     38.05 o 
 -21   3   5      132.21      149.11     38.03 o 
 -20   3   5      261.13      277.69     38.02 o 
 -19   3   5     3637.23     3556.75     72.79 o 
 -18   3   5        7.62        3.22     29.47 o 
 -17   3   5     1224.16     1210.26     43.82 o 
 -16   3   5      891.24      999.36     37.99 o 
 -15   3   5       34.07       11.92     26.83 o 
 -14   3   5        9.91       15.55     21.93 o 
 -13   3   5      623.06      659.22     31.60 o 
 -12   3   5      858.90      884.90     32.72 o 
 -11   3   5      897.39      792.94     40.21 o 
 -10   3   5     3364.83     3228.24     58.68 o 
  -9   3   5     1053.91     1018.93     33.83 o 
  -8   3   5     3012.78     2803.44     53.01 o 
  -7   3   5      655.21      696.03     74.10 o 
  -6   3   5     3428.71     3214.83     63.61 o 
  -5   3   5     2699.89     2485.12     62.94 o 
  -4   3   5     4802.78     4640.95    126.38 o 
  -3   3   5      607.84      697.16     72.42 o 
  -2   3   5     6945.50     6755.12    165.42 o 
  -1   3   5      417.66      546.49     83.39 o 
   0   3   5     4038.57     3675.81    168.34 o 
   1   3   5     1649.29     1732.35    111.57 o 
   2   3   5     2690.02     2449.42     90.86 o 
   3   3   5     2009.26     2110.22     65.56 o 
   4   3   5     1684.96     1391.70     40.11 o 
   5   3   5      172.61      255.13     25.68 o 
   6   3   5     6322.50     6014.71    109.11 o 
   7   3   5      728.71      839.23     37.87 o 
   8   3   5     4504.78     4261.91     73.26 o 
   9   3   5       16.11        1.81     23.29 o 
  10   3   5     5340.59     5365.26     89.12 o 
  11   3   5      137.91      123.25     24.49 o 
  12   3   5     2262.07     2121.68     51.89 o 
  13   3   5     1312.47     1285.20     53.53 o 
  14   3   5     2839.88     2793.40     76.01 o 
  15   3   5     2073.95     1843.13     63.91 o 
  16   3   5     3601.30     3632.66    142.68 o 
  17   3   5      122.05       77.21     45.66 o 
  18   3   5     1443.62     1778.69    147.29 o 
  19   3   5      180.85      158.55     75.06 o 
  20   3   5     1690.81     1452.06    109.49 o 
  21   3   5     1044.26     1096.57    137.26 o 
  22   3   5       10.95      -16.88     84.22 o 
  23   3   5     1089.88     1406.50    447.28 o 
  24   3   5      363.73      362.59    148.77 o 
  25   3   5      570.35      597.83    127.88 o 
  26   3   5      365.61      351.36    116.64 o 
  27   3   5      658.84      728.33    146.96 o 
  28   3   5       11.24      -12.37    181.41 o 
  29   3   5      923.25      928.00    140.07 o 
 -28   4   5      135.65      -34.04     60.40 o 
 -27   4   5      114.09       96.06     59.13 o 
 -26   4   5      586.57      562.98     67.17 o 
 -25   4   5       24.35       -1.86     48.26 o 
 -24   4   5      290.14      290.93     49.95 o 
 -23   4   5       35.37       -9.49     42.84 o 
 -22   4   5     2366.33     2450.32     69.68 o 
 -21   4   5       37.66       70.86     43.69 o 
 -20   4   5     1924.41     1938.73     71.89 o 
 -19   4   5      331.09      290.66     39.11 o 
 -18   4   5      316.22      370.12     60.99 o 
 -17   4   5       33.28      -11.87     30.71 o 
 -16   4   5     1505.21     1482.71     44.90 o 
 -15   4   5      439.27      487.93     33.47 o 
 -14   4   5     4578.74     4463.71     71.54 o 
 -13   4   5       16.09      -17.94     17.94 o 
 -12   4   5     6979.46     6963.33    120.28 o 
 -11   4   5     1200.11     1248.72     46.19 o 
 -10   4   5      535.01      520.52     50.61 o 
  -9   4   5     3106.29     2915.72    112.31 o 
  -8   4   5      935.97      915.47     59.56 o 
  -7   4   5     2760.29     2529.04    123.58 o 
  -6   4   5     1614.00     1542.52     54.85 o 
  -5   4   5     3418.21     3263.50     80.83 o 
  -4   4   5        9.15        9.23     40.63 o 
  -3   4   5      202.30      166.82     43.39 o 
  -2   4   5       38.14       36.70     75.94 o 
  -1   4   5      561.01      598.67     97.32 o 
   0   4   5       62.81      -29.33     72.01 o 
   1   4   5     1960.43     1925.93    131.07 o 
   2   4   5       29.06       24.74     76.02 o 
   3   4   5     2424.91     2486.24     99.27 o 
   4   4   5        1.44      -24.09     48.69 o 
   5   4   5     2016.76     1931.57     90.16 o 
   6   4   5      123.62      144.07     55.17 o 
   7   4   5     2240.80     2116.42     93.37 o 
   8   4   5       35.68       64.04     36.52 o 
   9   4   5     3170.27     2834.24     67.93 o 
  10   4   5      501.14      592.07     57.27 o 
  11   4   5      860.66      828.87     39.28 o 
  12   4   5      849.36      999.93     43.52 o 
  13   4   5     2362.54     2330.62     71.23 o 
  14   4   5      654.11      759.41     52.26 o 
  15   4   5     1141.26     1300.24     73.01 o 
  16   4   5     2590.17     2727.72     95.14 o 
  17   4   5      208.96      189.40     91.42 o 
  18   4   5      186.47      143.48     78.68 o 
  19   4   5       86.91       55.94     75.90 o 
  20   4   5       12.68       31.51     43.91 o 
  21   4   5      658.77      719.09    163.10 o 
  22   4   5      363.10      364.74    191.32 o 
  23   4   5      368.95      297.71    100.44 o 
  24   4   5      688.84      822.25    128.65 o 
  25   4   5      272.04      253.07    108.51 o 
  26   4   5      878.71     1019.08    159.78 o 
  27   4   5       84.22      -55.05    107.57 o 
  28   4   5      412.94      311.23    123.61 o 
 -27   5   5      261.61      299.27     65.12 o 
 -26   5   5        2.39      -37.69     57.47 o 
 -25   5   5      171.69      148.24     57.46 o 
 -24   5   5       82.39       16.98     57.64 o 
 -23   5   5      649.67      660.39     60.93 o 
 -22   5   5      100.25       55.81     48.93 o 
 -21   5   5      872.40      928.12     60.58 o 
 -20   5   5       28.85       53.01     44.43 o 
 -19   5   5      195.48      230.50     44.24 o 
 -18   5   5      279.11      329.85     43.87 o 
 -17   5   5      466.10      448.23     41.73 o 
 -16   5   5      106.02       29.81     33.37 o 
 -15   5   5     1037.80     1089.72     51.60 o 
 -14   5   5       25.11       11.94     30.49 o 
 -13   5   5      693.86      668.74     40.62 o 
 -12   5   5     1141.86     1128.22     44.38 o 
 -11   5   5       15.72      -28.30     28.47 o 
 -10   5   5      232.02      253.84     45.65 o 
  -9   5   5      553.28      584.52     43.54 o 
  -8   5   5      433.64      502.72     41.46 o 
  -7   5   5      141.45      129.60     33.32 o 
  -6   5   5      246.14      239.23     35.03 o 
  -5   5   5      769.77      825.96     46.88 o 
  -4   5   5      903.29      884.55     47.21 o 
  -3   5   5     1265.22     1179.93     89.66 o 
  -2   5   5      968.45     1095.35    136.15 o 
  -1   5   5      723.78      958.46    125.34 o 
   0   5   5     1174.04     1351.75    138.03 o 
   1   5   5      397.85      471.77    106.25 o 
   2   5   5      241.19      306.62     98.22 o 
   3   5   5       61.24        8.03     87.65 o 
   4   5   5      801.74      988.14     88.71 o 
   5   5   5       14.58      -42.88     59.35 o 
   6   5   5      117.41      159.12     66.08 o 
   7   5   5      292.75      351.57     72.31 o 
   8   5   5      406.79      404.76    121.20 o 
   9   5   5      366.43      421.53     47.92 o 
  10   5   5     1150.93     1196.28     94.01 o 
  11   5   5        8.83       62.98     40.18 o 
  12   5   5     1472.93     1429.09     91.92 o 
  13   5   5      220.01      127.16     69.41 o 
  14   5   5      415.56      455.15     70.92 o 
  15   5   5      111.56       65.80     60.79 o 
  16   5   5      497.23      508.69     73.19 o 
  17   5   5      779.92      793.73    113.87 o 
  18   5   5      652.96      818.00    108.21 o 
  19   5   5      317.17      272.35    133.82 o 
  20   5   5       42.03      114.15    116.65 o 
  21   5   5      124.19      193.08    151.22 o 
  22   5   5      123.07       14.83    153.11 o 
  23   5   5      237.71       26.54    157.70 o 
  24   5   5        1.85      -72.91    165.23 o 
  25   5   5      507.89      289.34    185.71 o 
  26   5   5       13.10       36.95    181.78 o 
 -25   6   5        1.83      135.90    164.82 o 
 -24   6   5      333.42      367.27     61.42 o 
 -23   6   5       15.32      -25.57     52.74 o 
 -22   6   5      688.42      792.13     75.23 o 
 -21   6   5       12.66       14.45     49.54 o 
 -20   6   5     1480.36     1647.80    112.12 o 
 -19   6   5      100.10       74.41     53.74 o 
 -18   6   5     1845.11     1900.13     66.27 o 
 -17   6   5        2.54       53.11     38.20 o 
 -16   6   5     3462.58     3444.02     84.54 o 
 -15   6   5      128.42      115.61     42.45 o 
 -14   6   5     3313.26     3355.03     80.50 o 
 -13   6   5     1907.13     1876.03     64.02 o 
 -12   6   5       25.12      -32.01     32.46 o 
 -11   6   5       87.78       86.42     33.38 o 
 -10   6   5     2057.48     1724.53     66.08 o 
  -9   6   5     1063.94     1180.69     59.52 o 
  -8   6   5     2047.72     1957.54     67.63 o 
  -7   6   5     1133.23     1296.15     59.87 o 
  -6   6   5      773.36      834.34     52.91 o 
  -5   6   5      534.82      584.65     47.58 o 
  -4   6   5       43.93       29.94     36.21 o 
  -3   6   5     2925.68     2770.45     92.44 o 
  -2   6   5      360.35      467.25     54.35 o 
  -1   6   5     6958.96     6252.94    203.12 o 
   0   6   5      629.93      999.17    118.41 o 
   1   6   5     1437.45     1580.31    171.91 o 
   2   6   5       13.44       95.01     73.94 o 
   3   6   5     2101.40     2066.28    116.61 o 
   4   6   5       40.04        6.53     84.46 o 
   5   6   5     4402.56     4173.15    317.73 o 
   6   6   5      541.80      684.33     76.51 o 
   7   6   5     4031.04     3700.27    120.32 o 
   8   6   5        2.90      -27.47     59.42 o 
   9   6   5     1813.63     1864.14     92.37 o 
  10   6   5      148.84      123.21     45.90 o 
  11   6   5     1189.99     1316.63    124.51 o 
  12   6   5      215.58      215.75     69.34 o 
  13   6   5      693.41      803.96     84.88 o 
  14   6   5      348.15      412.24     75.59 o 
  15   6   5      234.66      201.23     72.19 o 
  16   6   5      118.45      116.17     89.32 o 
  17   6   5     2283.29     2069.14    199.19 o 
  18   6   5     1978.10     1867.56    137.27 o 
  19   6   5       83.67       53.98     94.19 o 
  20   6   5      249.91      181.28    107.42 o 
  21   6   5       28.90        8.77    145.82 o 
  22   6   5      529.04      520.52    179.08 o 
  23   6   5        4.18     -112.23    153.84 o 
  24   6   5      683.20      444.09    192.84 o 
 -22   7   5        0.43      -37.17     61.62 o 
 -21   7   5       37.55       25.12     60.46 o 
 -20   7   5        6.66      -21.95     55.90 o 
 -19   7   5      174.07      160.00     58.92 o 
 -18   7   5        4.66      -48.83     48.83 o 
 -17   7   5       57.89       26.97     57.80 o 
 -16   7   5       19.36      -21.04     47.51 o 
 -15   7   5      117.64       74.86     46.83 o 
 -14   7   5      213.99       99.39     46.18 o 
 -13   7   5      169.05      131.15     45.25 o 
 -12   7   5      125.58      148.50     44.05 o 
 -11   7   5      515.23      551.05     46.29 o 
 -10   7   5       20.55      -24.49     39.27 o 
  -9   7   5        6.96      -42.64     42.64 o 
  -8   7   5       67.19       69.21     44.75 o 
  -7   7   5       40.93       -5.32     43.73 o 
  -6   7   5        0.76      -27.25     42.73 o 
  -5   7   5       45.84       37.96     43.27 o 
  -4   7   5       37.12      -31.10     40.30 o 
  -3   7   5       87.15      128.27     54.03 o 
  -2   7   5        1.73      -31.69     49.74 o 
  -1   7   5      211.50       47.07     53.63 o 
   0   7   5       10.78      -32.35     47.60 o 
   1   7   5        1.48      -88.70    101.62 o 
   2   7   5       18.55      -15.89     84.01 o 
   3   7   5      297.42      294.46    112.97 o 
   4   7   5      177.93      162.15     88.65 o 
   5   7   5       52.04      -57.40     84.11 o 
   6   7   5       25.20      -46.48     87.16 o 
   7   7   5      133.33       81.17     93.42 o 
   8   7   5      167.73      165.49     96.66 o 
   9   7   5       30.30      -66.09     68.39 o 
  10   7   5        7.78      -68.47     68.47 o 
  11   7   5      218.85      150.33     75.93 o 
  12   7   5      336.12      332.84     82.05 o 
  13   7   5        3.55      -73.20     73.20 o 
  14   7   5      107.20      -13.15     78.65 o 
  15   7   5        0.77      -87.79     87.79 o 
  16   7   5       58.75        4.64     97.33 o 
  17   7   5       26.42      116.27    104.05 o 
  18   7   5        6.50      -63.62    100.35 o 
  19   7   5      147.27      114.94    107.48 o 
  20   7   5       15.51      -62.74    106.83 o 
  21   7   5       68.52       76.27    160.23 o 
 -18   8   5     1809.56     1656.42     78.70 o 
 -17   8   5       12.54      -23.72     53.82 o 
 -16   8   5      632.79      604.74     63.77 o 
 -15   8   5      179.34      186.79     89.36 o 
 -14   8   5      283.39      265.07     54.19 o 
 -13   8   5      417.82      396.64     81.37 o 
 -12   8   5      201.21      196.69     51.19 o 
 -11   8   5      348.98      428.56     54.32 o 
 -10   8   5      793.28      965.25     58.13 o 
  -9   8   5       45.18       92.65     46.45 o 
  -8   8   5      469.98      422.05     62.01 o 
  -7   8   5      456.48      458.73     62.21 o 
  -6   8   5      182.63      190.21     56.38 o 
  -5   8   5     1823.02     1946.22    117.30 o 
  -4   8   5      243.81      233.07     56.36 o 
  -3   8   5      501.62      652.02     78.07 o 
  -2   8   5      940.03     1036.99     86.22 o 
  -1   8   5     2655.93     2501.39    130.94 o 
   0   8   5      533.55      903.33     82.58 o 
   1   8   5     6306.51     5839.19    160.86 o 
   2   8   5      395.84      805.35     80.69 o 
   3   8   5     3264.76     3084.86    116.53 o 
   4   8   5     1005.82     1082.03    131.85 o 
   5   8   5     1119.92     1216.98    154.71 o 
   6   8   5      188.39      168.10    107.63 o 
   7   8   5      347.35      360.61    127.26 o 
   8   8   5      181.40      187.48    111.48 o 
   9   8   5     1688.99     1634.94    149.08 o 
  10   8   5       98.46      105.41    110.40 o 
  11   8   5      572.54      713.63    129.15 o 
  12   8   5       36.07       -8.21     82.74 o 
  13   8   5      237.73      244.14    104.60 o 
  14   8   5       91.88      120.82    123.37 o 
  15   8   5     1346.32     1415.89    150.60 o 
  16   8   5      152.73      161.25    121.76 o 
  17   8   5      529.08      490.87    131.11 o 
  18   8   5      228.18      275.83    124.52 o 
 -13   9   5       72.26      -41.85    104.54 o 
 -12   9   5       14.65       40.79     74.73 o 
 -11   9   5        1.98      -71.04     71.04 o 
 -10   9   5       71.69       63.44     79.33 o 
  -9   9   5        5.29      -60.24     60.24 o 
  -8   9   5      202.71      145.74     67.32 o 
  -7   9   5      216.92      185.15     65.01 o 
  -6   9   5        8.05      -35.95     60.07 o 
  -5   9   5       36.91       39.34     61.09 o 
  -4   9   5        1.70       -2.84     78.55 o 
  -3   9   5       31.17       25.08     74.36 o 
  -2   9   5        1.20     -102.30    108.37 o 
  -1   9   5      332.61      249.18    121.65 o 
   0   9   5       40.85     -114.49    114.49 o 
   1   9   5       11.78     -112.80    114.50 o 
   2   9   5        4.34      -36.24    117.26 o 
   3   9   5       54.59       45.45    188.46 o 
   4   9   5       54.27      121.70    181.00 o 
   5   9   5       85.72      -18.58    119.69 o 
   6   9   5       33.24     -110.56    118.17 o 
   7   9   5        8.75      -40.76    120.80 o 
   8   9   5       21.78     -144.34    217.87 o 
   9   9   5       20.62       27.76    133.00 o 
  10   9   5       32.50       42.54    127.39 o 
  11   9   5       78.52      -19.71    124.29 o 
  12   9   5      103.83      102.70    127.40 o 
 -30   0   6        0.43       -0.26     69.10 o 
 -29   0   6      841.89      853.77     73.95 o 
 -28   0   6      185.71      120.57     94.63 o 
 -27   0   6     1025.98      861.45     70.19 o 
 -26   0   6      575.16      679.74     63.34 o 
 -25   0   6     1887.85     1981.11     97.61 o 
 -24   0   6      200.35      148.11     51.29 o 
 -23   0   6     1359.53     1470.33     70.28 o 
 -22   0   6      957.58      860.93     67.91 o 
 -21   0   6     3301.37     3298.19     87.79 o 
 -20   0   6      344.82      365.90     45.78 o 
 -19   0   6      111.10       81.80     37.55 o 
 -18   0   6     1854.29     1652.40     59.07 o 
 -17   0   6     1087.63     1208.20     52.00 o 
 -16   0   6     2666.15     2538.67     66.79 o 
 -15   0   6     4972.65     4761.67     82.22 o 
 -14   0   6       76.49       67.79     29.08 o 
 -13   0   6     6429.53     6257.72     89.46 o 
 -12   0   6     7004.19     6544.11     91.57 o 
 -11   0   6     2652.70     2482.53     46.01 o 
 -10   0   6     5073.71     4837.52     71.06 o 
  -9   0   6      275.71      365.17     40.50 o 
  -8   0   6     7470.27     7784.69    116.16 o 
  -7   0   6     1949.52     2432.23     67.08 o 
  -6   0   6     5654.92     5462.95    108.25 o 
  -5   0   6     2756.84     3271.89     78.41 o 
  -4   0   6    10548.74    10991.37    326.48 o 
  -3   0   6    37335.01    42376.07    702.06 o 
  -2   0   6     3150.37     3086.74     73.46 o 
  -1   0   6      380.10      432.71     22.44 o 
   0   0   6     9234.18     9491.88    144.71 o 
   1   0   6     1308.31     1140.01     67.38 o 
   2   0   6     5132.01     5330.70    106.35 o 
   3   0   6     5234.04     5348.53    159.05 o 
   4   0   6     6990.58     7181.95    183.45 o 
   5   0   6     4743.15     5007.08    138.32 o 
   6   0   6     2976.59     2622.23     89.79 o 
   7   0   6    16583.65    17758.36    408.74 o 
   8   0   6      371.41      753.56     60.43 o 
   9   0   6     2677.96     2685.92    100.06 o 
  10   0   6     5621.11     5787.47    161.30 o 
  11   0   6     2338.92     2121.93     88.69 o 
  12   0   6       39.52       98.49     53.94 o 
  13   0   6     2527.97     2541.42    102.34 o 
  14   0   6     1579.93     1728.92     88.93 o 
  15   0   6     6485.76     6076.30    178.98 o 
  16   0   6      158.60      187.08     66.73 o 
  17   0   6     4416.83     4626.49    154.46 o 
  18   0   6     1668.19     1686.07    166.30 o 
  19   0   6     2375.79     2487.08    173.51 o 
  20   0   6      247.01      321.62    124.85 o 
  21   0   6      317.98      499.79    134.27 o 
  22   0   6      130.24       86.10    129.92 o 
  23   0   6     3350.86     3410.89    221.84 o 
  24   0   6       23.00      103.38    139.10 o 
  25   0   6     1979.45     1929.45    217.58 o 
  26   0   6      440.83      734.49    179.40 o 
  27   0   6      456.66      305.23    166.79 o 
  28   0   6       50.06      384.94    181.53 o 
  29   0   6      124.91     -111.41    161.63 o 
  30   0   6      295.84      215.78    181.45 o 
 -30   1   6       96.97      142.71     50.82 o 
 -29   1   6      145.05      142.75     49.16 o 
 -28   1   6      238.47      236.36     44.41 o 
 -27   1   6       11.42      -14.06     40.18 o 
 -26   1   6      159.14       99.35     39.37 o 
 -25   1   6        0.30      -38.82     38.82 o 
 -24   1   6        6.60      -32.73     32.73 o 
 -23   1   6       86.56       56.25     35.50 o 
 -22   1   6       15.48       19.96     32.55 o 
 -21   1   6      408.29      395.24     44.15 o 
 -20   1   6       51.35       63.93     28.02 o 
 -19   1   6        6.32      -21.83     25.57 o 
 -18   1   6      159.24      130.18     26.55 o 
 -17   1   6      228.45      213.99     26.57 o 
 -16   1   6      873.69      990.42     47.52 o 
 -15   1   6     7245.07     7104.61     88.72 o 
 -14   1   6      546.85      595.35     32.42 o 
 -13   1   6        3.00      -14.79     14.79 o 
 -12   1   6     1283.04     1223.30     26.87 o 
 -11   1   6        9.26       -7.21     13.01 o 
 -10   1   6       33.25       15.18     11.47 o 
  -9   1   6     1434.90     1402.64     24.61 o 
  -8   1   6       14.49        8.03     11.52 o 
  -7   1   6       54.88       21.75      9.32 o 
  -6   1   6      551.95      600.27     21.28 o 
  -5   1   6     2168.80     2204.00     42.83 o 
  -4   1   6      351.32      476.80     21.34 o 
  -3   1   6      114.72      111.45     10.70 o 
  -2   1   6      145.49      174.89     11.85 o 
  -1   1   6     1074.11     1151.95     23.50 o 
   0   1   6        0.90        3.32     21.74 o 
   1   1   6      626.24      688.17     28.82 o 
   2   1   6      279.86      358.73     20.91 o 
   3   1   6       23.29       42.13     20.00 o 
   4   1   6       30.16       11.83     14.94 o 
   5   1   6      708.60      729.72     32.47 o 
   6   1   6     1189.58     1346.09     45.92 o 
   7   1   6     1171.47     1272.79     98.92 o 
   8   1   6      441.89      665.85     51.26 o 
   9   1   6      160.63      208.51     42.76 o 
  10   1   6       48.56       19.24     30.71 o 
  11   1   6      121.45       61.86     33.59 o 
  12   1   6      182.54      244.54     41.18 o 
  13   1   6        1.33      -39.53     39.53 o 
  14   1   6        3.27      -43.95     43.95 o 
  15   1   6      129.31      175.96     52.20 o 
  16   1   6      356.44      364.65     58.71 o 
  17   1   6        0.65      -56.90     56.90 o 
  18   1   6      140.36      196.22     59.75 o 
  19   1   6      592.76      692.27     94.10 o 
  20   1   6      201.61      172.53     84.28 o 
  21   1   6       72.40       36.28    107.44 o 
  22   1   6      270.18      103.58     89.96 o 
  23   1   6       81.60      148.50    125.34 o 
  24   1   6        2.49       68.89    119.77 o 
  25   1   6       66.18       18.48    100.87 o 
  26   1   6       88.38        3.17    106.62 o 
  27   1   6        3.47      -88.37    108.45 o 
  28   1   6        3.62     -106.59    106.59 o 
  29   1   6        1.01      -87.35    115.11 o 
 -30   2   6        1.03      -50.84     50.84 o 
 -29   2   6     1293.74     1249.28     77.76 o 
 -28   2   6      166.88      131.86     49.18 o 
 -27   2   6      530.31      583.10     54.40 o 
 -26   2   6      100.40       66.32     49.41 o 
 -25   2   6      614.38      497.48     49.62 o 
 -24   2   6       71.06      -38.97     38.97 o 
 -23   2   6     2341.85     2202.65     73.20 o 
 -22   2   6      268.12      272.62     40.10 o 
 -21   2   6      484.95      517.32     39.45 o 
 -20   2   6     1854.15     1780.86     50.67 o 
 -19   2   6     1222.88     1265.12     44.39 o 
 -18   2   6      576.59      622.99     35.20 o 
 -17   2   6     1369.52     1496.55     42.78 o 
 -16   2   6      720.93      855.85     33.46 o 
 -15   2   6     2256.32     2232.53     42.32 o 
 -14   2   6     9940.97     9646.67    106.54 o 
 -13   2   6     3498.48     3407.56     49.82 o 
 -12   2   6    10056.49     9740.34    111.01 o 
 -11   2   6       97.59       88.48     16.81 o 
 -10   2   6     2133.75     1983.05     36.95 o 
  -9   2   6     1940.81     1918.07     35.66 o 
  -8   2   6     2601.90     2374.21     41.05 o 
  -7   2   6      249.41      334.25     18.85 o 
  -6   2   6     7238.82     7037.48     91.40 o 
  -5   2   6      739.22      834.48     30.09 o 
  -4   2   6     5005.94     4952.03     73.47 o 
  -3   2   6      313.53      363.55     17.65 o 
  -2   2   6     5444.38     5216.97     77.62 o 
  -1   2   6     3577.31     3582.29     82.06 o 
   0   2   6     7646.21     8098.69    183.36 o 
   1   2   6     1281.04     1476.15     49.05 o 
   2   2   6     7747.04     7868.11    116.58 o 
   3   2   6      855.91      946.57     37.52 o 
   4   2   6     1861.56     1855.68     49.58 o 
   5   2   6     1768.84     1752.04     49.94 o 
   6   2   6     8252.83     8387.22    144.74 o 
   7   2   6     2739.45     2788.72     65.13 o 
   8   2   6     6482.48     6562.51    120.15 o 
   9   2   6     4619.56     4815.60    102.62 o 
  10   2   6       26.88      100.83     30.75 o 
  11   2   6     3486.82     3343.36     78.40 o 
  12   2   6     1257.98     1305.76     78.17 o 
  13   2   6     3044.62     2711.33    118.78 o 
  14   2   6      132.19      157.40     43.79 o 
  15   2   6     1837.53     1942.80     99.27 o 
  16   2   6        9.47      -35.77     48.90 o 
  17   2   6       81.78       98.62     53.70 o 
  18   2   6      167.96       79.85     74.53 o 
  19   2   6      871.20     1119.32    108.05 o 
  20   2   6       75.40       78.86    189.81 o 
  21   2   6     2315.17     2180.25    126.46 o 
  22   2   6      149.79       53.89     88.23 o 
  23   2   6     1048.53     1284.94    256.90 o 
  24   2   6      451.71      450.08    117.27 o 
  25   2   6      489.47      506.84    114.61 o 
  26   2   6      155.76      119.39    109.11 o 
  27   2   6      314.53      214.92    146.19 o 
  28   2   6       72.10      328.84    149.42 o 
  29   2   6      774.02      590.18    138.13 o 
 -29   3   6        2.34      -11.07     53.26 o 
 -28   3   6      323.40      222.72     55.18 o 
 -27   3   6       14.88       10.05     49.56 o 
 -26   3   6      352.99      352.81     52.16 o 
 -25   3   6       29.49       -3.70     44.60 o 
 -24   3   6      976.82     1005.88     58.18 o 
 -23   3   6      182.63      192.33     43.21 o 
 -22   3   6      651.85      541.04     46.45 o 
 -21   3   6        7.19      -15.57     35.10 o 
 -20   3   6       47.20       41.18     34.30 o 
 -19   3   6      209.57      213.64     35.04 o 
 -18   3   6        8.79      -29.16     29.16 o 
 -17   3   6     1993.51     2006.57     52.74 o 
 -16   3   6        4.94       15.96     25.60 o 
 -15   3   6       61.28       24.06     23.93 o 
 -14   3   6        6.05       -2.99     22.23 o 
 -13   3   6      996.80     1031.40     55.67 o 
 -12   3   6      434.99      500.62     27.27 o 
 -11   3   6     3918.14     3838.09     62.39 o 
 -10   3   6      196.07      231.23     22.68 o 
  -9   3   6      345.34      351.53     19.70 o 
  -8   3   6       64.49       59.17     16.75 o 
  -7   3   6      923.49      867.63     43.74 o 
  -6   3   6      113.51       66.15     20.63 o 
  -5   3   6      429.77      423.50     58.41 o 
  -4   3   6      355.36      407.46     61.69 o 
  -3   3   6     3648.47     3390.71    103.14 o 
  -2   3   6       98.90       70.22     83.44 o 
  -1   3   6     1560.57     1503.33     65.96 o 
   0   3   6        3.48      -30.53     30.53 o 
   1   3   6     1050.55     1075.28    101.74 o 
   2   3   6        4.26      -31.50     31.50 o 
   3   3   6     2130.32     1995.12     66.90 o 
   4   3   6      536.04      581.93     45.79 o 
   5   3   6      590.31      600.42     33.62 o 
   6   3   6      247.74      291.89     29.73 o 
   7   3   6     1421.39     1402.13     46.63 o 
   8   3   6     1971.56     2036.47     46.55 o 
   9   3   6     1224.78     1153.08     36.76 o 
  10   3   6      291.97      394.68     38.44 o 
  11   3   6      562.85      754.61     72.09 o 
  12   3   6      279.16      285.17     39.95 o 
  13   3   6       89.35      109.38     38.13 o 
  14   3   6     1959.88     1960.49     66.97 o 
  15   3   6        2.38        6.13     39.84 o 
  16   3   6      470.11      531.96     52.00 o 
  17   3   6      294.46      226.31     78.49 o 
  18   3   6     1533.59     1709.66    175.64 o 
  19   3   6       82.27       37.81     75.60 o 
  20   3   6      821.09      921.13    209.59 o 
  21   3   6      341.86      339.90    127.75 o 
  22   3   6      594.56      667.16    107.61 o 
  23   3   6       39.93       23.62    147.46 o 
  24   3   6     1251.67     1408.18    305.64 o 
  25   3   6       13.88       28.03    120.95 o 
  26   3   6      128.89       35.88    111.62 o 
  27   3   6        4.51      -36.39    110.41 o 
  28   3   6      216.01      183.89    124.32 o 
 -28   4   6      141.54      128.26     61.61 o 
 -27   4   6      823.65      640.46     68.05 o 
 -26   4   6       51.18        9.34     55.00 o 
 -25   4   6      319.33      363.28     58.38 o 
 -24   4   6       50.41       91.45     50.47 o 
 -23   4   6      466.78      566.31     56.54 o 
 -22   4   6       11.67       38.31     47.95 o 
 -21   4   6     1678.89     1752.01     65.59 o 
 -20   4   6      454.72      534.02     48.57 o 
 -19   4   6      362.22      372.01     44.34 o 
 -18   4   6      514.75      595.56     45.29 o 
 -17   4   6      619.20      761.86     45.33 o 
 -16   4   6     2980.91     2884.31     77.33 o 
 -15   4   6      516.69      554.18     37.26 o 
 -14   4   6     5233.00     5224.52     85.86 o 
 -13   4   6      171.59      150.91     29.81 o 
 -12   4   6      180.08      177.73     25.93 o 
 -11   4   6     1670.98     1566.26     47.31 o 
 -10   4   6     3140.83     2772.41     78.43 o 
  -9   4   6      174.60      136.92     34.10 o 
  -8   4   6     1680.76     1452.46     57.36 o 
  -7   4   6      474.16      520.98     40.40 o 
  -6   4   6     2295.24     2003.56    111.79 o 
  -5   4   6       27.70       35.70     27.77 o 
  -4   4   6      993.69      969.65    133.16 o 
  -3   4   6       15.77        0.45     39.85 o 
  -2   4   6     2443.50     2236.03     87.74 o 
  -1   4   6      136.84      160.15     89.21 o 
   0   4   6     1901.52     1556.64    125.42 o 
   1   4   6     1476.88     1228.38    114.77 o 
   2   4   6     2721.83     2456.11    151.47 o 
   3   4   6     2504.30     2578.52    106.59 o 
   4   4   6     4835.26     4670.90    149.16 o 
   5   4   6      879.49     1047.34    144.51 o 
   6   4   6      348.28      371.72     48.40 o 
   7   4   6       96.61       68.69     39.98 o 
   8   4   6     1019.49     1155.20     75.95 o 
   9   4   6     2202.78     2176.21     60.42 o 
  10   4   6     1291.59     1260.95     78.52 o 
  11   4   6     1096.41     1173.33     68.58 o 
  12   4   6      278.21      335.96     63.93 o 
  13   4   6      355.35      448.03     55.17 o 
  14   4   6      316.52      351.43     54.21 o 
  15   4   6      442.59      521.98     59.76 o 
  16   4   6      517.87      504.31     84.48 o 
  17   4   6     2289.66     1926.01    163.68 o 
  18   4   6     1888.23     1818.94    187.35 o 
  19   4   6       36.90     -112.97    112.97 o 
  20   4   6        2.45       73.32    130.99 o 
  21   4   6      468.96      433.03    158.84 o 
  22   4   6        1.65      -76.84    141.72 o 
  23   4   6      287.46      164.58    163.10 o 
  24   4   6       17.86      193.99    165.89 o 
  25   4   6       77.57     -159.25    159.25 o 
  26   4   6        4.09     -164.00    164.00 o 
  27   4   6      301.33      226.26    195.05 o 
 -26   5   6     1617.29     1756.58     98.00 o 
 -25   5   6      214.15      114.18     56.68 o 
 -24   5   6      169.81      145.56     55.50 o 
 -23   5   6       58.40       19.40     50.88 o 
 -22   5   6       93.25       59.75     53.14 o 
 -21   5   6       74.65       39.50     47.44 o 
 -20   5   6      686.68      844.35     57.55 o 
 -19   5   6      312.18      393.08     47.99 o 
 -18   5   6      264.57      275.03     44.00 o 
 -17   5   6      730.83      803.95     46.87 o 
 -16   5   6      106.49      114.11     35.65 o 
 -15   5   6      340.69      399.35     41.12 o 
 -14   5   6      352.85      366.70     36.80 o 
 -13   5   6      740.31      736.06     46.57 o 
 -12   5   6      295.09      272.30     34.21 o 
 -11   5   6      980.71     1011.97     46.76 o 
 -10   5   6      202.01      147.60     36.93 o 
  -9   5   6     1811.82     1665.84     59.26 o 
  -8   5   6        3.20       24.20     33.40 o 
  -7   5   6      874.39      868.41     48.53 o 
  -6   5   6        6.96        2.82     44.30 o 
  -5   5   6     1998.91     1780.91     70.72 o 
  -4   5   6      729.31      777.67     63.18 o 
  -3   5   6     3471.14     3128.06    197.63 o 
  -2   5   6       94.18      144.65     51.90 o 
  -1   5   6     2165.89     2072.65    156.63 o 
   0   5   6       11.17      -76.35     94.04 o 
   1   5   6     2050.55     2022.84    152.62 o 
   2   5   6      266.71      377.08    108.79 o 
   3   5   6     1209.78     1225.76    139.67 o 
   4   5   6       32.86      102.81     98.63 o 
   5   5   6     2849.42     2543.89    113.43 o 
   6   5   6     1516.14     1487.99     93.40 o 
   7   5   6       61.17       67.24     67.28 o 
   8   5   6      393.69      406.45     77.84 o 
   9   5   6      235.26      142.34     72.28 o 
  10   5   6     1307.01     1412.66    155.77 o 
  11   5   6      931.71     1085.94     97.99 o 
  12   5   6     2726.57     2504.12    118.22 o 
  13   5   6      749.88      873.61    133.28 o 
  14   5   6     1282.60     1315.62    127.06 o 
  15   5   6      255.95      188.18     79.39 o 
  16   5   6     2174.16     2005.90    115.74 o 
  17   5   6        9.03     -108.95    108.95 o 
  18   5   6     1972.46     2021.91    221.51 o 
  19   5   6      295.51      306.27    112.23 o 
  20   5   6     2178.88     2128.86    134.38 o 
  21   5   6        3.59       59.47    145.49 o 
  22   5   6     1016.31     1165.39    204.80 o 
  23   5   6       27.14     -151.63    151.63 o 
  24   5   6      460.07      282.29    181.70 o 
  25   5   6       32.98     -170.39    170.39 o 
 -24   6   6       22.80      -54.58     54.58 o 
 -23   6   6      379.09      361.06     59.84 o 
 -22   6   6        3.21      -49.94     49.94 o 
 -21   6   6       11.46       79.96     51.36 o 
 -20   6   6       59.73       33.52     47.59 o 
 -19   6   6      238.16      178.38     47.56 o 
 -18   6   6      552.19      549.67     62.88 o 
 -17   6   6      117.48       61.16     42.09 o 
 -16   6   6      195.99      197.33     46.47 o 
 -15   6   6       63.29      101.46     42.42 o 
 -14   6   6       44.12       53.06     39.02 o 
 -13   6   6        3.40      -36.37     37.33 o 
 -12   6   6        5.41       14.82     37.23 o 
 -11   6   6      159.87       90.35     37.71 o 
 -10   6   6        9.92       -1.03     39.67 o 
  -9   6   6      320.76      245.73     64.95 o 
  -8   6   6     1067.92     1200.56     61.75 o 
  -7   6   6      276.77      223.16     42.93 o 
  -6   6   6      322.78      348.96     44.71 o 
  -5   6   6       95.24      112.12     54.69 o 
  -4   6   6       56.69      -15.71     37.11 o 
  -3   6   6       88.17      125.15     39.46 o 
  -2   6   6      728.87      814.76     98.13 o 
  -1   6   6     1118.36     1132.62    107.64 o 
   0   6   6     1251.03     1265.16    109.81 o 
   1   6   6     1185.78     1226.76    110.66 o 
   2   6   6      423.88      527.00     92.88 o 
   3   6   6      913.15     1089.55    107.60 o 
   4   6   6      433.72      408.10     86.97 o 
   5   6   6      394.49      371.52     87.37 o 
   6   6   6       93.29       98.10     80.26 o 
   7   6   6       40.81       -6.14     62.40 o 
   8   6   6      496.76      572.75    104.10 o 
   9   6   6       91.91      153.36     99.69 o 
  10   6   6       21.67      -15.47     64.21 o 
  11   6   6      121.19       95.09     70.24 o 
  12   6   6       92.07       -1.80     66.55 o 
  13   6   6      102.54       51.65     78.77 o 
  14   6   6      383.02      413.59     80.76 o 
  15   6   6      107.03       13.78     73.61 o 
  16   6   6      207.89      168.78     98.05 o 
  17   6   6     1952.26     1913.19    133.86 o 
  18   6   6       17.45       29.92     98.59 o 
  19   6   6      960.82      733.44    121.87 o 
  20   6   6      122.50      185.33    107.48 o 
  21   6   6       11.98      -42.01    101.80 o 
  22   6   6       20.87     -149.50    149.50 o 
  23   6   6       20.49      171.87    178.67 o 
 -21   7   6       88.17       62.43     62.11 o 
 -20   7   6       40.36       -5.21     57.19 o 
 -19   7   6      414.07      422.26     63.54 o 
 -18   7   6      256.39      290.91     59.46 o 
 -17   7   6      633.06      590.41     59.72 o 
 -16   7   6       38.86       67.93     49.33 o 
 -15   7   6     1251.95     1225.00     66.12 o 
 -14   7   6      196.88      169.97     47.29 o 
 -13   7   6     1330.31     1364.63     66.38 o 
 -12   7   6       28.50       39.99     44.15 o 
 -11   7   6      547.20      573.03     51.82 o 
 -10   7   6      134.06      116.62     49.80 o 
  -9   7   6     1106.77     1229.55     69.89 o 
  -8   7   6       10.16      -37.18     60.65 o 
  -7   7   6     1166.23     1235.08     69.75 o 
  -6   7   6        2.45      -38.35     44.09 o 
  -5   7   6     2445.96     2341.58     80.40 o 
  -4   7   6      328.90      468.05     64.02 o 
  -3   7   6     3007.40     2869.32    113.88 o 
  -2   7   6      111.23      231.14     58.14 o 
  -1   7   6     3178.20     2922.34    105.83 o 
   0   7   6      380.16      548.98    102.42 o 
   1   7   6     1079.54     1091.75    119.41 o 
   2   7   6       51.44      174.46     92.02 o 
   3   7   6     2567.15     2408.08    141.47 o 
   4   7   6       38.25       80.49     91.08 o 
   5   7   6      821.88      813.66    114.68 o 
   6   7   6       15.15      -97.03     97.03 o 
   7   7   6      550.94      579.36    108.67 o 
   8   7   6      218.69      136.01    161.67 o 
   9   7   6      343.26      376.43     83.62 o 
  10   7   6      720.63      790.61     93.85 o 
  11   7   6      597.10      620.23     91.86 o 
  12   7   6     1496.40     1528.56    119.97 o 
  13   7   6      517.60      579.94     93.79 o 
  14   7   6     1401.97     1516.16    113.80 o 
  15   7   6       66.64       55.79    105.44 o 
  16   7   6      667.88      923.36    172.44 o 
  17   7   6       49.57       21.08    104.14 o 
  18   7   6      762.37      509.08    126.65 o 
  19   7   6        0.29       36.81    111.06 o 
  20   7   6     1441.75     1286.43    149.68 o 
 -17   8   6       55.79      -53.80     53.80 o 
 -16   8   6        8.43      -31.58     52.82 o 
 -15   8   6        1.21      -51.35     51.35 o 
 -14   8   6        3.01      -49.36     49.36 o 
 -13   8   6        5.02      -29.29     49.61 o 
 -12   8   6       22.15      -33.53     48.73 o 
 -11   8   6      180.09      176.97     51.10 o 
 -10   8   6        6.11      -46.62     46.62 o 
  -9   8   6      166.33      187.04     59.26 o 
  -8   8   6        0.19      -39.28     53.54 o 
  -7   8   6       12.80      -53.17     53.17 o 
  -6   8   6       57.32       50.00     54.51 o 
  -5   8   6      132.33      133.36     56.31 o 
  -4   8   6       10.20      -25.52     50.95 o 
  -3   8   6       17.70      -18.58     51.39 o 
  -2   8   6        0.13       -4.12     65.41 o 
  -1   8   6      777.04      772.30     83.46 o 
   0   8   6      598.66      630.29     81.92 o 
   1   8   6      462.53      382.11     76.04 o 
   2   8   6      111.28       86.04     73.67 o 
   3   8   6       10.15      -66.12    179.32 o 
   4   8   6        9.93       18.62    107.20 o 
   5   8   6     1120.96     1005.03    133.93 o 
   6   8   6      281.09      301.69    114.45 o 
   7   8   6       36.26      102.15    107.54 o 
   8   8   6       63.80      116.22    147.58 o 
   9   8   6       11.60        9.99    129.60 o 
  10   8   6       37.88       45.67    114.36 o 
  11   8   6       17.93      -10.44    121.08 o 
  12   8   6       38.09     -118.09    118.09 o 
  13   8   6        0.58       69.42     91.51 o 
  14   8   6       55.58       17.92    111.68 o 
  15   8   6      169.47      227.71    120.18 o 
  16   8   6       14.24      -28.29    113.57 o 
  17   8   6      171.83       78.97    166.38 o 
 -12   9   6      169.92       32.29    146.27 o 
 -11   9   6      886.85      863.26     81.17 o 
 -10   9   6       29.21       43.92     65.01 o 
  -9   9   6      775.57      768.46     78.90 o 
  -8   9   6        1.28       30.70     62.66 o 
  -7   9   6      289.24      167.23     66.52 o 
  -6   9   6      162.98       35.81     67.50 o 
  -5   9   6      349.18      349.30     69.33 o 
  -4   9   6       36.63      -27.91     60.06 o 
  -3   9   6      139.06      159.31     65.72 o 
  -2   9   6        5.92       33.92     61.01 o 
  -1   9   6      513.32      588.64    118.86 o 
   0   9   6       10.18      -94.69    119.58 o 
   1   9   6     1217.27     1311.11    160.19 o 
   2   9   6      143.57       91.62    123.18 o 
   3   9   6     1417.79     1409.98    163.99 o 
   4   9   6      124.20        7.45    123.82 o 
   5   9   6      480.09      536.62    138.20 o 
   6   9   6      383.79      623.58    138.56 o 
   7   9   6      468.31      333.90    134.56 o 
   8   9   6      558.58      620.25    144.26 o 
   9   9   6      329.64      347.09    137.70 o 
  10   9   6      190.54        0.99    143.40 o 
  11   9   6      388.43      239.65    135.25 o 
 -30   1   7      539.75      439.38    115.73 o 
 -29   1   7      267.22      183.91     49.96 o 
 -28   1   7      366.86      334.18     47.20 o 
 -27   1   7      592.85      582.00     46.39 o 
 -26   1   7      984.69      957.00     49.92 o 
 -25   1   7      557.37      587.94     43.80 o 
 -24   1   7     1591.68     1537.96     63.89 o 
 -23   1   7       20.69        6.52     32.88 o 
 -22   1   7     1196.97     1163.37     46.17 o 
 -21   1   7       25.90       47.54     30.63 o 
 -20   1   7     2185.36     2180.85     62.00 o 
 -19   1   7      697.60      718.39     35.85 o 
 -18   1   7     1960.32     1863.82     45.49 o 
 -17   1   7       24.66       -9.87     23.50 o 
 -16   1   7      432.88      489.80     39.72 o 
 -15   1   7      450.64      504.10     27.62 o 
 -14   1   7      187.12      210.36     21.24 o 
 -13   1   7      243.06      295.56     20.02 o 
 -12   1   7     4633.19     4600.68     55.73 o 
 -11   1   7     1416.18     1385.83     29.79 o 
 -10   1   7     6421.56     6256.72     73.79 o 
  -9   1   7     1241.53     1230.16     37.30 o 
  -8   1   7     3786.70     4054.49     64.73 o 
  -7   1   7     1633.13     1689.97     52.03 o 
  -6   1   7     5886.00     6134.44    139.26 o 
  -5   1   7      318.71      374.25     36.89 o 
  -4   1   7     7746.21     8183.73    111.92 o 
  -3   1   7     2098.53     2036.07     32.12 o 
  -2   1   7     5106.94     5281.72     63.03 o 
  -1   1   7     1800.68     1840.80     32.07 o 
   0   1   7      781.85      767.60     42.32 o 
   1   1   7     2292.57     2465.02     43.22 o 
   2   1   7     2209.68     2234.05     47.55 o 
   3   1   7     5061.30     5197.83     79.13 o 
   4   1   7     3202.56     3444.05     58.76 o 
   5   1   7     6348.31     6565.77     95.08 o 
   6   1   7     1161.89     1251.72     35.67 o 
   7   1   7     6641.77     6521.51    125.56 o 
   8   1   7      430.80      574.44     55.19 o 
   9   1   7     4425.08     4479.32    119.39 o 
  10   1   7      774.64      866.61     92.68 o 
  11   1   7     4433.75     4349.08     97.98 o 
  12   1   7      109.64      144.40     41.94 o 
  13   1   7     4362.52     4353.43    101.73 o 
  14   1   7      113.82      176.14     52.17 o 
  15   1   7     2704.83     2677.68     91.58 o 
  16   1   7      357.11      332.37     60.40 o 
  17   1   7     2430.51     2598.09     96.30 o 
  18   1   7      485.85      657.00    100.97 o 
  19   1   7     3228.82     3221.84    140.63 o 
  20   1   7      664.81      707.59    193.04 o 
  21   1   7     1573.07     1688.63    131.94 o 
  22   1   7     1139.98     1236.53    126.71 o 
  23   1   7      817.76      933.38    121.92 o 
  24   1   7      473.22      475.80    115.13 o 
  25   1   7      488.68      665.20    164.21 o 
  26   1   7      503.23      576.11    239.45 o 
  27   1   7      584.42      675.20    133.51 o 
  28   1   7      944.10      618.30    138.88 o 
  29   1   7      387.42      396.13    137.28 o 
 -29   2   7       63.34      -49.14     49.14 o 
 -28   2   7       23.85      -47.08     47.08 o 
 -27   2   7      206.04      130.67     48.01 o 
 -26   2   7        7.35      -39.73     43.51 o 
 -25   2   7       57.31      -31.86     41.50 o 
 -24   2   7      105.72       30.47     41.05 o 
 -23   2   7      240.37      176.92     38.83 o 
 -22   2   7        8.87      -32.84     32.84 o 
 -21   2   7      307.50      288.35     36.42 o 
 -20   2   7       11.17      -29.40     29.40 o 
 -19   2   7      689.15      686.40     38.73 o 
 -18   2   7      133.87      149.24     29.55 o 
 -17   2   7      129.83      108.03     25.88 o 
 -16   2   7     1385.85     1387.33     39.16 o 
 -15   2   7      195.71      194.62     23.51 o 
 -14   2   7     2530.48     2521.69     44.34 o 
 -13   2   7     8142.85     7955.39     99.54 o 
 -12   2   7      473.04      546.33     23.60 o 
 -11   2   7      346.27      393.58     26.34 o 
 -10   2   7      563.30      636.77     40.50 o 
  -9   2   7     1173.49     1069.70     27.73 o 
  -8   2   7       22.29       18.78     15.81 o 
  -7   2   7      874.08      899.93     32.49 o 
  -6   2   7      484.51      545.75     25.46 o 
  -5   2   7      165.27      187.70     16.70 o 
  -4   2   7      977.56     1037.15     28.33 o 
  -3   2   7     1958.30     2388.60     62.49 o 
  -2   2   7      430.92      568.92     23.61 o 
  -1   2   7       30.57        7.52     14.46 o 
   0   2   7     1333.31     1328.54     32.16 o 
   1   2   7     1338.82     1414.82     46.29 o 
   2   2   7      186.22      295.41     44.96 o 
   3   2   7       69.61      111.26     21.30 o 
   4   2   7      174.01      217.36     22.97 o 
   5   2   7      302.29      339.12     32.01 o 
   6   2   7     1051.50      975.50     59.88 o 
   7   2   7      272.78      347.71     34.38 o 
   8   2   7       25.17       31.48     28.40 o 
   9   2   7      141.26      206.00     59.93 o 
  10   2   7      794.73      894.68     48.88 o 
  11   2   7      125.48      181.22     37.17 o 
  12   2   7      518.83      608.13     67.26 o 
  13   2   7        3.47       14.89     36.78 o 
  14   2   7      716.82      781.27     87.09 o 
  15   2   7      994.72     1020.59     93.20 o 
  16   2   7        6.54      -51.15     51.15 o 
  17   2   7       32.78       39.53     56.06 o 
  18   2   7      888.86      943.83     78.73 o 
  19   2   7      482.81      521.73     93.56 o 
  20   2   7      819.12      915.43    109.13 o 
  21   2   7       42.89       22.79     87.72 o 
  22   2   7      503.23      546.46    110.12 o 
  23   2   7       10.82      -35.97     95.51 o 
  24   2   7       92.91       -4.99    101.91 o 
  25   2   7     1103.31     1468.14    436.96 o 
  26   2   7       54.67     -109.40    109.40 o 
  27   2   7       22.11      -15.43    117.60 o 
  28   2   7      104.51      150.43    125.86 o 
 -28   3   7      103.10       36.58     55.31 o 
 -27   3   7      147.36      115.80     51.02 o 
 -26   3   7      549.72      558.39     54.88 o 
 -25   3   7        9.92      -27.16     44.55 o 
 -24   3   7      846.94      856.00     55.92 o 
 -23   3   7      236.92      250.31     52.17 o 
 -22   3   7     1659.45     1706.15     85.70 o 
 -21   3   7     1104.17     1190.01     61.01 o 
 -20   3   7      613.35      679.36     44.90 o 
 -19   3   7       42.19       82.99     36.38 o 
 -18   3   7     1058.11     1169.66     47.01 o 
 -17   3   7       49.94       42.52     29.46 o 
 -16   3   7     1773.18     1707.98     48.36 o 
 -15   3   7      272.85      312.16     27.90 o 
 -14   3   7     5496.53     5150.95     93.65 o 
 -13   3   7        4.31      -20.48     20.48 o 
 -12   3   7       85.24       70.13     21.07 o 
 -11   3   7      281.01      307.78     25.41 o 
 -10   3   7     1228.03     1235.18     41.07 o 
  -9   3   7     2186.01     2076.39     43.34 o 
  -8   3   7     4651.76     4303.02     80.97 o 
  -7   3   7       40.38       42.65     24.54 o 
  -6   3   7     1308.58     1254.36     59.08 o 
  -5   3   7       22.13        3.70     52.55 o 
  -4   3   7     2969.47     2705.29     95.12 o 
  -3   3   7      100.20      141.50     59.64 o 
  -2   3   7     1087.72     1185.81     76.39 o 
  -1   3   7     2569.64     2465.72    129.92 o 
   0   3   7     2306.71     2209.62     81.28 o 
   1   3   7     1184.37     1112.69     49.47 o 
   2   3   7      846.27      982.06     48.40 o 
   3   3   7      351.83      397.87     58.83 o 
   4   3   7      937.86     1092.50     82.77 o 
   5   3   7     3373.36     3407.01     95.72 o 
   6   3   7      530.38      640.80     89.17 o 
   7   3   7     1485.44     1455.76     50.34 o 
   8   3   7      202.64      211.32     34.68 o 
   9   3   7     1112.37     1032.58     61.99 o 
  10   3   7      167.73      148.76     39.46 o 
  11   3   7     2281.59     2326.57     67.90 o 
  12   3   7       32.25       61.13     41.08 o 
  13   3   7     1905.31     2006.26     67.11 o 
  14   3   7      653.62      717.22     54.02 o 
  15   3   7     2001.93     1943.44     71.35 o 
  16   3   7      646.11      654.37     56.58 o 
  17   3   7     2470.97     2299.24    152.58 o 
  18   3   7      373.38      348.35     83.49 o 
  19   3   7     1834.46     1794.20    191.69 o 
  20   3   7     1068.89     1206.18    181.04 o 
  21   3   7     1444.29     1557.29    132.44 o 
  22   3   7      253.02      203.00    103.76 o 
  23   3   7      589.66      627.56    116.46 o 
  24   3   7      992.29     1029.28    287.13 o 
  25   3   7      601.75      888.44    134.34 o 
  26   3   7      714.30      703.70    134.53 o 
  27   3   7      399.05      373.54    155.36 o 
 -27   4   7       24.16       22.10     57.64 o 
 -26   4   7        4.57       -4.62     54.61 o 
 -25   4   7       31.49      -50.58     50.58 o 
 -24   4   7       66.18       41.36     49.93 o 
 -23   4   7      309.14      241.86     53.49 o 
 -22   4   7       55.80       30.83     45.47 o 
 -21   4   7     2099.74     2233.65     82.19 o 
 -20   4   7       44.58       -5.43     40.45 o 
 -19   4   7      566.34      642.57     48.55 o 
 -18   4   7      238.91      229.26     41.54 o 
 -17   4   7      771.31      849.41     48.67 o 
 -16   4   7      141.81      136.60     32.57 o 
 -15   4   7     2314.35     2239.25     56.21 o 
 -14   4   7      125.11       79.83     29.38 o 
 -13   4   7      728.41      825.51     45.81 o 
 -12   4   7     1764.19     1916.74     61.72 o 
 -11   4   7     1247.47     1184.25     88.45 o 
 -10   4   7      223.71      231.57     38.83 o 
  -9   4   7     1482.87     1402.66     58.81 o 
  -8   4   7      305.00      346.01     39.61 o 
  -7   4   7     1895.92     1734.04     61.84 o 
  -6   4   7       71.68       83.57     45.74 o 
  -5   4   7     1024.54     1140.18    103.79 o 
  -4   4   7     1573.92     1596.70     81.24 o 
  -3   4   7     1089.27     1058.76     70.62 o 
  -2   4   7     2450.45     2267.50     90.11 o 
  -1   4   7      451.39      384.59     52.70 o 
   0   4   7      123.72      111.39     48.70 o 
   1   4   7      183.32       44.07     90.60 o 
   2   4   7     3086.59     3164.88    178.58 o 
   3   4   7     2090.07     2270.16    152.37 o 
   4   4   7     5466.04     5326.34    166.14 o 
   5   4   7      929.11     1234.33    122.26 o 
   6   4   7     7222.03     7207.57    163.04 o 
   7   4   7      199.57      284.08     50.69 o 
   8   4   7     2458.95     2426.41     86.70 o 
   9   4   7       77.61      129.95     46.74 o 
  10   4   7     1034.70     1067.45     69.56 o 
  11   4   7        6.72      -13.03     45.62 o 
  12   4   7      689.92      833.16     86.32 o 
  13   4   7      157.46      111.33     62.95 o 
  14   4   7      144.26      192.06     59.42 o 
  15   4   7        5.88      -29.61     49.72 o 
  16   4   7      344.78      371.84     86.82 o 
  17   4   7      338.84      420.66     88.27 o 
  18   4   7     1637.25     1486.51    184.73 o 
  19   4   7      119.15      -63.82    118.37 o 
  20   4   7      666.64      612.76    160.32 o 
  21   4   7      191.68       75.20    145.08 o 
  22   4   7      219.19      144.75    157.12 o 
  23   4   7      550.69      385.10    176.29 o 
  24   4   7      330.06       -5.41    163.02 o 
  25   4   7        6.64     -168.18    168.18 o 
  26   4   7       12.13     -171.13    171.13 o 
 -25   5   7        3.15      -23.21     55.27 o 
 -24   5   7      231.00      191.87     56.60 o 
 -23   5   7       61.53      116.66     71.14 o 
 -22   5   7       46.42       27.71     49.12 o 
 -21   5   7        5.42       -6.26     46.26 o 
 -20   5   7      277.19      357.54     49.65 o 
 -19   5   7      147.66      173.47     57.87 o 
 -18   5   7      709.31      696.04     51.47 o 
 -17   5   7        1.68      -37.17     37.17 o 
 -16   5   7      231.31      207.65     41.25 o 
 -15   5   7       23.46      -33.62     33.62 o 
 -14   5   7       28.26       -3.55     35.78 o 
 -13   5   7       92.56       28.24     35.36 o 
 -12   5   7      659.33      691.72     44.40 o 
 -11   5   7       95.79       64.17     40.80 o 
 -10   5   7      952.01     1016.47     61.36 o 
  -9   5   7      156.13      142.18     43.15 o 
  -8   5   7       49.63       13.62     37.08 o 
  -7   5   7      721.00      795.79     57.13 o 
  -6   5   7     1048.08     1144.38     78.11 o 
  -5   5   7      604.39      640.70     49.89 o 
  -4   5   7      564.12      611.85    123.04 o 
  -3   5   7      485.74      470.21     67.30 o 
  -2   5   7     1175.53     1214.29    148.64 o 
  -1   5   7      192.33      142.79     54.19 o 
   0   5   7        8.56       49.56    102.32 o 
   1   5   7      116.33       78.23    102.48 o 
   2   5   7      801.30      788.72    129.02 o 
   3   5   7     1169.93     1384.44    150.57 o 
   4   5   7      685.21      741.70    129.35 o 
   5   5   7     1052.24     1286.80    103.51 o 
   6   5   7      190.04      210.39     76.97 o 
   7   5   7      673.06      664.67     89.02 o 
   8   5   7      847.46      825.40     96.38 o 
   9   5   7      411.15      510.42     86.43 o 
  10   5   7       26.07       23.90     74.46 o 
  11   5   7      520.77      659.89     93.83 o 
  12   5   7       33.58        5.09    124.64 o 
  13   5   7     1301.41     1274.16    110.69 o 
  14   5   7       74.03       25.59     98.06 o 
  15   5   7      894.96     1142.92    306.83 o 
  16   5   7       22.52      -47.21     77.40 o 
  17   5   7      210.24       61.11    129.76 o 
  18   5   7        5.40       21.05    127.79 o 
  19   5   7      554.97      218.56    148.85 o 
  20   5   7       93.41       26.44    122.76 o 
  21   5   7      353.36      255.00    111.36 o 
  22   5   7      531.77      162.53    169.16 o 
  23   5   7      283.07      132.46    175.23 o 
  24   5   7        5.93      -50.22    178.01 o 
 -23   6   7      898.10      872.70     68.02 o 
 -22   6   7      473.82      519.87     60.55 o 
 -21   6   7     1497.09     1558.62     82.19 o 
 -20   6   7        6.92       14.44     54.48 o 
 -19   6   7      940.28      986.64     68.94 o 
 -18   6   7       21.78       -4.76     49.18 o 
 -17   6   7      576.96      492.73     69.27 o 
 -16   6   7       97.57        9.29     44.55 o 
 -15   6   7      779.69      861.06     56.04 o 
 -14   6   7       88.04       82.09     42.03 o 
 -13   6   7     1207.54     1319.33     61.34 o 
 -12   6   7        2.72       88.72     42.96 o 
 -11   6   7     2893.64     2615.67     94.43 o 
 -10   6   7      698.40      825.53     57.29 o 
  -9   6   7      907.25     1022.88     60.47 o 
  -8   6   7      135.01      174.65     45.69 o 
  -7   6   7     2665.13     2487.70     78.06 o 
  -6   6   7      871.17      991.27     58.95 o 
  -5   6   7     2982.64     2810.29     81.77 o 
  -4   6   7       17.00       51.76     40.14 o 
  -3   6   7      683.47      825.00     90.91 o 
  -2   6   7      367.52      289.72     66.07 o 
  -1   6   7       72.59       88.12     60.13 o 
   0   6   7     1675.03     1643.55    158.10 o 
   1   6   7     1133.74     1342.50    163.68 o 
   2   6   7     3524.76     3287.10    204.96 o 
   3   6   7       29.97      241.99    119.44 o 
   4   6   7     3739.37     3259.91    200.70 o 
   5   6   7      686.17      930.85    149.99 o 
   6   6   7      400.31      548.94    137.62 o 
   7   6   7      977.12     1255.76    115.13 o 
   8   6   7     3707.34     3595.21    165.97 o 
   9   6   7      161.84       98.51     83.74 o 
  10   6   7     1613.03     1820.67    130.44 o 
  11   6   7        6.80        3.26     83.47 o 
  12   6   7      659.66      838.28    110.87 o 
  13   6   7        0.76      -85.01     85.01 o 
  14   6   7     1691.50     1794.56    113.12 o 
  15   6   7       17.20       27.11     76.18 o 
  16   6   7     1505.86     1628.97    141.98 o 
  17   6   7      656.77      485.89    112.79 o 
  18   6   7      122.50       61.15    196.57 o 
  19   6   7       65.44       39.26    103.07 o 
  20   6   7      219.89      307.41    210.37 o 
  21   6   7       26.48       55.78    109.08 o 
  22   6   7      539.08      351.52    190.87 o 
 -20   7   7       38.36       43.60     64.12 o 
 -19   7   7       17.77       31.43     57.47 o 
 -18   7   7      102.93      121.34     56.09 o 
 -17   7   7       38.62       13.08     50.64 o 
 -16   7   7       54.61      -48.32     48.32 o 
 -15   7   7       40.99        9.40     65.68 o 
 -14   7   7       17.38      -45.49     45.49 o 
 -13   7   7       59.47       29.18     46.09 o 
 -12   7   7       16.47      -43.29     43.29 o 
 -11   7   7       75.44       69.90     49.42 o 
 -10   7   7       16.78        4.37     48.39 o 
  -9   7   7       17.59       11.56     55.68 o 
  -8   7   7       11.56      -41.30     46.97 o 
  -7   7   7        2.76       -2.14     48.35 o 
  -6   7   7       95.86       40.15     48.87 o 
  -5   7   7       32.66       74.90     47.67 o 
  -4   7   7      383.22      366.38     54.65 o 
  -3   7   7       15.40      -16.32     61.78 o 
  -2   7   7      179.54      137.99     48.65 o 
  -1   7   7        1.25      -43.06     43.06 o 
   0   7   7       39.28      -62.23     86.52 o 
   1   7   7        1.00      -94.82     94.82 o 
   2   7   7        2.41       11.24     88.41 o 
   3   7   7      473.28      248.26    100.96 o 
   4   7   7        0.81      -95.89     95.89 o 
   5   7   7       41.67       20.00     95.92 o 
   6   7   7      155.18       72.05     96.30 o 
   7   7   7      204.04       49.27    101.77 o 
   8   7   7      144.10      -23.22     97.19 o 
   9   7   7      221.85       24.07    101.84 o 
  10   7   7       31.88      -28.70     78.32 o 
  11   7   7      156.31      135.64     83.37 o 
  12   7   7       27.02       17.20     80.78 o 
  13   7   7        4.57      -78.75     79.11 o 
  14   7   7       36.80        6.92     86.81 o 
  15   7   7       13.60      -50.29     85.54 o 
  16   7   7       62.19      110.40    190.67 o 
  17   7   7       42.24       48.11    111.99 o 
  18   7   7       42.29      -11.13    109.72 o 
  19   7   7        8.17       53.94    113.63 o 
 -16   8   7       44.52       62.63     57.15 o 
 -15   8   7     1598.44     1614.99     78.70 o 
 -14   8   7       32.74      -51.54     51.54 o 
 -13   8   7      515.39      588.38     61.96 o 
 -12   8   7       28.81       35.65     51.24 o 
 -11   8   7      237.00      209.82     54.28 o 
 -10   8   7        2.92       29.00     56.65 o 
  -9   8   7     2573.23     2457.98     93.23 o 
  -8   8   7       79.28      108.19     58.40 o 
  -7   8   7     2229.32     2154.73     88.63 o 
  -6   8   7      137.45      165.78     58.29 o 
  -5   8   7      689.40      621.12     68.81 o 
  -4   8   7      988.38     1082.34     76.06 o 
  -3   8   7      725.87      845.57     97.94 o 
  -2   8   7      525.22      470.46     63.31 o 
  -1   8   7      158.65      273.35     59.73 o 
   0   8   7      874.83     1056.46     93.08 o 
   1   8   7      447.77      487.91     79.35 o 
   2   8   7      956.82      974.42    139.63 o 
   3   8   7      184.34       73.02    108.76 o 
   4   8   7      347.69      317.02    117.99 o 
   5   8   7      283.05      292.02    118.07 o 
   6   8   7      534.96      627.06    183.87 o 
   7   8   7      533.08      537.67    125.99 o 
   8   8   7      817.28      850.19    136.51 o 
   9   8   7        0.64      -36.10    115.44 o 
  10   8   7      845.36      747.21    137.25 o 
  11   8   7        0.46      -77.61    113.66 o 
  12   8   7     1033.01     1095.34    148.73 o 
  13   8   7       11.07      -90.55    118.88 o 
  14   8   7      503.04      613.21    110.49 o 
  15   8   7        1.21       84.09    119.46 o 
 -10   9   7       97.48      -34.05     81.74 o 
  -9   9   7        0.54      -59.78     59.78 o 
  -8   9   7      101.01      -25.26     65.09 o 
  -7   9   7       36.02      -63.95     63.95 o 
  -6   9   7       56.76      -63.44     63.44 o 
  -5   9   7      159.77      152.67     67.26 o 
  -4   9   7      232.11      181.72     66.45 o 
  -3   9   7      260.55      211.59     67.61 o 
  -2   9   7       47.75       68.90     63.74 o 
  -1   9   7      120.08       36.38     62.76 o 
   0   9   7       49.28      -34.53     61.35 o 
   1   9   7        1.43      -79.01     79.01 o 
   2   9   7       13.93      -50.66    151.35 o 
   3   9   7      263.89       61.67    138.89 o 
   4   9   7      158.19      116.14    128.29 o 
   5   9   7       35.69      -18.92    126.79 o 
   6   9   7      276.26      159.68    129.47 o 
   7   9   7        0.77      -13.32    124.93 o 
   8   9   7        1.79      -35.60    124.50 o 
   9   9   7       11.02      -58.26    129.77 o 
 -29   0   8       37.69       89.32     64.03 o 
 -28   0   8     1370.54     1290.99     91.91 o 
 -27   0   8       55.61       41.36     57.87 o 
 -26   0   8       25.01      -10.93     54.87 o 
 -25   0   8       24.88       18.65     52.86 o 
 -24   0   8      562.77      420.56     58.14 o 
 -23   0   8       10.31      -13.76     71.17 o 
 -22   0   8     1261.14     1325.07     67.51 o 
 -21   0   8       59.44       69.75     43.73 o 
 -20   0   8     1090.09     1171.97     61.95 o 
 -19   0   8      538.65      608.79     84.58 o 
 -18   0   8      623.06      774.41     85.45 o 
 -17   0   8     1235.14     1286.33     65.06 o 
 -16   0   8     8849.54     8772.44    150.16 o 
 -15   0   8     1764.30     1781.41    116.42 o 
 -14   0   8    32426.51    32493.61    549.74 o 
 -13   0   8     7568.50     7444.22    136.43 o 
 -12   0   8       32.61       10.54     31.06 o 
 -11   0   8     2236.43     2272.27     77.94 o 
 -10   0   8      626.89      756.89     50.08 o 
  -9   0   8     2020.67     1981.96     57.89 o 
  -7   0   8     4825.74     4736.80    138.30 o 
  -6   0   8       99.35       59.98     31.63 o 
  -5   0   8     4251.68     4139.91    150.39 o 
  -4   0   8      139.51      122.16     31.33 o 
  -3   0   8     1697.22     1492.11     55.25 o 
  -2   0   8      960.93     1002.64     35.60 o 
  -1   0   8     4554.60     4453.71     82.78 o 
   0   0   8      336.77      467.47     82.86 o 
   1   0   8     6795.00     6852.23    137.53 o 
   2   0   8       15.81       21.33     17.06 o 
   3   0   8     8154.22     8120.91    161.61 o 
   4   0   8     1266.01     1214.61     71.37 o 
   5   0   8     3473.32     3707.10    122.56 o 
   6   0   8      770.66      959.19     74.45 o 
   7   0   8     3098.59     2999.16    109.32 o 
   8   0   8     1964.77     1943.33     89.46 o 
   9   0   8     4720.45     4785.47    148.79 o 
  10   0   8     2551.82     2670.56    106.68 o 
  11   0   8     2836.42     2597.44    108.61 o 
  12   0   8      688.42      623.03     77.52 o 
  13   0   8     1358.12     1566.22     93.32 o 
  14   0   8     1962.49     2056.56    103.79 o 
  15   0   8       64.00        0.83     68.73 o 
  16   0   8       25.84      -18.55     68.38 o 
  17   0   8     1896.00     1740.01    105.82 o 
  18   0   8      658.74      933.59    179.08 o 
  19   0   8      111.35      141.65     82.15 o 
  20   0   8     1358.49     1188.49    170.23 o 
  21   0   8      230.64      278.12    141.23 o 
  22   0   8     2665.62     2632.49    205.62 o 
  23   0   8       93.50       49.89    149.99 o 
  24   0   8      983.34      992.13    194.80 o 
  25   0   8       55.56       88.64    167.12 o 
  26   0   8       70.82     -163.27    163.27 o 
  27   0   8       21.17      268.78    184.16 o 
  28   0   8      870.96      686.73    211.19 o 
 -29   1   8        1.24      -24.68     48.09 o 
 -28   1   8       13.01      -40.26     40.26 o 
 -27   1   8      107.49       41.53     40.75 o 
 -26   1   8       58.40       47.49     39.04 o 
 -25   1   8      455.30      443.55     42.45 o 
 -24   1   8       68.23       37.74     35.57 o 
 -23   1   8       18.17      -32.32     33.28 o 
 -22   1   8       26.27      -20.33     31.37 o 
 -21   1   8        2.38      -11.28     29.59 o 
 -20   1   8      250.88      214.89     31.77 o 
 -19   1   8      139.06      135.65     29.76 o 
 -18   1   8     1087.23     1131.24     55.23 o 
 -17   1   8       64.55       33.91     25.02 o 
 -16   1   8      788.06      857.79     33.25 o 
 -15   1   8        8.76       -5.98     22.87 o 
 -14   1   8     2209.04     2171.09     47.36 o 
 -13   1   8      252.99      279.91     20.71 o 
 -12   1   8      992.06     1123.11     30.43 o 
 -11   1   8      111.89      102.29     22.99 o 
 -10   1   8      192.68      222.19     27.46 o 
  -9   1   8       83.66       52.29     19.04 o 
  -8   1   8      404.27      444.83     25.73 o 
  -7   1   8        1.76       19.50     17.43 o 
  -6   1   8       39.41       20.05     24.95 o 
  -5   1   8      457.86      571.97     32.35 o 
  -4   1   8     1006.38     1191.69     42.83 o 
  -3   1   8      153.29      178.82     19.93 o 
  -2   1   8      228.75      282.55     22.59 o 
  -1   1   8        1.28      -14.41     14.41 o 
   0   1   8        6.46        0.48     15.38 o 
   1   1   8       95.64       88.03     17.37 o 
   2   1   8      920.53      913.43     31.95 o 
   3   1   8      452.45      531.47     28.60 o 
   4   1   8       41.56       38.19     20.44 o 
   5   1   8       15.27        6.35     18.95 o 
   6   1   8      141.49      176.98     31.87 o 
   7   1   8      626.18      772.53     42.80 o 
   8   1   8      445.44      530.36     47.46 o 
   9   1   8      569.51      693.84     64.67 o 
  10   1   8      324.25      326.77     56.70 o 
  11   1   8      163.96       96.81     39.37 o 
  12   1   8      184.23      214.10     50.00 o 
  13   1   8      899.66      991.51     66.48 o 
  14   1   8      185.30      106.58     48.30 o 
  15   1   8       51.49       31.19     52.79 o 
  16   1   8      475.71      472.13     85.25 o 
  17   1   8       17.01      -56.98     56.98 o 
  18   1   8      111.93       85.66     64.12 o 
  19   1   8       97.47      196.03     87.10 o 
  20   1   8       28.42        5.93     87.64 o 
  21   1   8      133.33      111.13     95.66 o 
  22   1   8       30.55      -89.04    112.68 o 
  23   1   8       81.22       20.95    104.33 o 
  24   1   8       70.76       25.91    137.79 o 
  25   1   8       26.78      -69.66    137.22 o 
  26   1   8       97.76      113.94    123.99 o 
  27   1   8       65.76     -102.85    142.09 o 
  28   1   8        8.14      -71.59    128.80 o 
 -28   2   8      325.76      287.10     53.28 o 
 -27   2   8        6.24      -25.29     45.32 o 
 -26   2   8     1298.26     1248.69    119.38 o 
 -25   2   8      356.75      340.20     48.08 o 
 -24   2   8      306.06      355.05     42.70 o 
 -23   2   8      280.38      289.94     40.39 o 
 -22   2   8      970.06      962.76     47.97 o 
 -21   2   8      662.92      696.60     42.17 o 
 -20   2   8     1012.17     1168.07     87.35 o 
 -19   2   8      955.21      999.67     48.07 o 
 -18   2   8     2687.79     2625.57     56.28 o 
 -17   2   8      277.60      270.01     30.28 o 
 -16   2   8     3122.19     3044.83     54.07 o 
 -15   2   8      421.15      398.34     27.82 o 
 -14   2   8     1016.80     1095.42     35.63 o 
 -13   2   8     1686.11     1570.87     35.28 o 
 -12   2   8     5630.31     5642.78     73.36 o 
 -11   2   8      748.73      756.18     27.79 o 
 -10   2   8      882.82      922.07     44.66 o 
  -9   2   8      510.26      567.54     25.29 o 
  -8   2   8      284.29      289.35     20.61 o 
  -7   2   8     3372.15     3325.16     61.71 o 
  -6   2   8     1483.56     1467.00     34.31 o 
  -5   2   8     7702.46     8089.53    101.11 o 
  -4   2   8      276.80      395.79     26.29 o 
  -3   2   8     2716.51     2914.20     51.03 o 
  -2   2   8       30.16       37.89     18.27 o 
  -1   2   8     3781.60     3697.27     77.80 o 
   0   2   8      726.01      743.93     44.54 o 
   1   2   8     6144.42     6162.62    116.55 o 
   2   2   8       84.56      109.14     29.00 o 
   3   2   8     3891.77     4120.86     73.31 o 
   4   2   8     3270.96     3351.77     61.76 o 
   5   2   8     4436.67     4405.91     74.43 o 
   6   2   8     4466.24     4577.83     80.85 o 
   7   2   8      547.02      634.58     59.16 o 
   8   2   8      489.93      553.72     43.79 o 
   9   2   8     2481.90     2412.95     69.05 o 
  10   2   8     1189.63     1270.92     73.78 o 
  11   2   8     1620.26     1669.95     61.52 o 
  12   2   8     1429.88     1488.39     60.79 o 
  13   2   8     1915.86     2022.65     69.41 o 
  14   2   8      125.88      191.74     45.63 o 
  15   2   8     3502.70     3607.97    137.78 o 
  16   2   8      452.61      602.17     66.91 o 
  17   2   8      396.69      357.64     66.53 o 
  18   2   8     1359.22     1526.31     90.94 o 
  19   2   8      302.83      284.19     89.81 o 
  20   2   8      781.77      690.02    107.82 o 
  21   2   8      244.33      199.02     98.15 o 
  22   2   8      589.80      591.19    130.58 o 
  23   2   8      129.88      168.36    109.31 o 
  24   2   8      917.99      950.98    137.06 o 
  25   2   8       47.05       10.18    134.43 o 
  26   2   8      926.99      964.78    236.62 o 
  27   2   8        0.10       51.65    127.23 o 
 -27   3   8      589.76      524.84     62.13 o 
 -26   3   8       65.53       24.42     52.08 o 
 -25   3   8      669.01      670.82     59.92 o 
 -24   3   8       19.60      -15.90     45.98 o 
 -23   3   8      215.47      153.42     47.09 o 
 -22   3   8       37.92       28.51     43.03 o 
 -21   3   8       36.79      -14.51     50.45 o 
 -20   3   8      147.58      201.99     40.46 o 
 -19   3   8      273.60      292.92     40.65 o 
 -18   3   8        1.84      -11.23     32.97 o 
 -17   3   8      555.17      624.19     59.60 o 
 -16   3   8      811.65      794.16     42.60 o 
 -15   3   8       43.72       34.59     27.69 o 
 -14   3   8       10.08       -4.79     25.79 o 
 -13   3   8      991.18     1064.96     42.70 o 
 -12   3   8       75.47       51.67     40.44 o 
 -11   3   8       32.71       22.18     52.59 o 
 -10   3   8      673.18      714.20     45.15 o 
  -9   3   8        5.23       20.53     29.70 o 
  -8   3   8     1545.77     1593.19     49.90 o 
  -7   3   8      434.47      529.88     32.14 o 
  -6   3   8     1678.21     1609.30     60.59 o 
  -5   3   8      526.89      530.04     58.86 o 
  -4   3   8     1691.04     1598.40    101.95 o 
  -3   3   8       73.59       37.54     41.52 o 
  -2   3   8     1772.95     1687.76     78.21 o 
  -1   3   8      269.79      253.86     49.32 o 
   0   3   8     2280.04     2424.28    147.12 o 
   1   3   8       25.08       22.03     31.77 o 
   2   3   8      118.12      103.09     33.42 o 
   3   3   8      492.05      572.77     43.65 o 
   4   3   8     1224.19     1308.99     64.51 o 
   5   3   8      124.24      133.29     47.79 o 
   6   3   8     1481.16     1525.91     70.96 o 
   7   3   8      251.20      299.57     51.40 o 
   8   3   8       62.65       94.97     45.02 o 
   9   3   8       77.74       45.65     46.67 o 
  10   3   8      952.55     1140.54     70.60 o 
  11   3   8     1164.14     1161.43     72.12 o 
  12   3   8     2217.99     1965.55     82.47 o 
  13   3   8        8.63       -6.47     48.79 o 
  14   3   8      845.29      818.02     73.46 o 
  15   3   8      347.98      467.10     55.13 o 
  16   3   8       68.82       55.84     48.68 o 
  17   3   8      606.69      859.71    103.56 o 
  18   3   8       94.23       97.87     77.96 o 
  19   3   8      283.00      317.14    146.06 o 
  20   3   8       94.77      -26.13     75.48 o 
  21   3   8      773.32      869.08    176.05 o 
  22   3   8        2.48      -56.67     79.40 o 
  23   3   8      546.66      366.66    122.76 o 
  24   3   8        8.27     -111.78    111.78 o 
  25   3   8      340.79      235.76    190.38 o 
  26   3   8       53.31     -169.33    169.33 o 
 -26   4   8       94.95       16.27     54.75 o 
 -25   4   8       73.70       14.87     51.97 o 
 -24   4   8      798.94      928.62     87.43 o 
 -23   4   8      180.24       66.66     53.25 o 
 -22   4   8      909.05      963.23     59.88 o 
 -21   4   8       33.24       84.18     43.70 o 
 -20   4   8      573.51      592.26     73.27 o 
 -19   4   8      154.85      172.53     41.69 o 
 -18   4   8      602.81      683.83     51.83 o 
 -17   4   8      123.03      128.38     37.29 o 
 -16   4   8      657.71      715.90     42.59 o 
 -15   4   8      177.38      169.67     33.30 o 
 -14   4   8      348.83      485.77     43.91 o 
 -13   4   8       13.29        6.73     31.28 o 
 -12   4   8      745.01      850.66     48.28 o 
 -11   4   8      890.01      913.22     60.44 o 
 -10   4   8      598.80      595.09     48.24 o 
  -9   4   8      560.82      584.67     46.58 o 
  -8   4   8     2159.16     1930.19    130.82 o 
  -7   4   8      283.99      265.12     38.42 o 
  -6   4   8       16.69        5.51     31.91 o 
  -5   4   8     2680.31     2461.09    102.31 o 
  -4   4   8      198.69      202.95     53.88 o 
  -3   4   8     9277.14     8916.15    235.52 o 
  -2   4   8      220.15      287.58     54.70 o 
  -1   4   8      918.50      973.06     70.64 o 
   0   4   8        8.69       36.15     44.45 o 
   1   4   8     1465.94     1488.09     78.97 o 
   2   4   8      974.83      997.13     98.59 o 
   3   4   8      714.77      883.83    133.69 o 
   4   4   8     1534.29     1574.74    147.29 o 
   5   4   8       90.05       96.17     48.86 o 
   6   4   8      386.36      399.75     56.83 o 
   7   4   8     3571.84     3536.24    132.07 o 
   8   4   8     1991.71     1944.38     82.12 o 
   9   4   8      563.85      592.30     62.99 o 
  10   4   8     1319.50     1322.07     84.67 o 
  11   4   8     1709.47     1699.70     81.18 o 
  12   4   8      171.35      281.66     59.18 o 
  13   4   8     1102.76     1071.99     78.22 o 
  14   4   8       70.06       40.13     60.94 o 
  15   4   8      644.90      572.65     85.30 o 
  16   4   8     1009.17      981.04    153.68 o 
  17   4   8      315.80      372.07     94.18 o 
  18   4   8       12.02      -59.80    120.67 o 
  19   4   8      346.75      326.78    151.31 o 
  20   4   8      135.42       39.08    145.57 o 
  21   4   8       51.69      -27.20    148.85 o 
  22   4   8      200.85       69.88    167.61 o 
  23   4   8        6.80     -152.04    164.74 o 
  24   4   8      322.69      118.21    183.83 o 
  25   4   8        3.99     -178.34    180.55 o 
 -24   5   8       73.17       63.56     53.98 o 
 -23   5   8      430.72      384.77     60.30 o 
 -22   5   8      339.24      417.04     55.69 o 
 -21   5   8      397.00      346.10     56.69 o 
 -20   5   8      107.99      113.32     47.20 o 
 -19   5   8      794.69      767.18     57.68 o 
 -18   5   8      418.63      482.56     56.05 o 
 -17   5   8      230.34      175.70     50.51 o 
 -16   5   8      596.06      578.27     73.15 o 
 -15   5   8     1326.57     1298.73     59.38 o 
 -14   5   8      930.92      979.09     52.92 o 
 -13   5   8      301.46      346.45     42.82 o 
 -12   5   8      445.94      512.18     47.84 o 
 -11   5   8     1336.48     1311.29    105.02 o 
 -10   5   8      133.06      130.62     43.72 o 
  -9   5   8      275.47      297.72     46.38 o 
  -8   5   8      726.63      637.99     53.08 o 
  -7   5   8      380.43      342.58     70.98 o 
  -6   5   8     1509.61     1553.17    101.87 o 
  -5   5   8     1468.88     1384.64     65.33 o 
  -4   5   8     1970.62     1962.34     98.58 o 
  -3   5   8      777.22      837.30     75.17 o 
  -2   5   8     3093.23     3041.67    116.58 o 
  -1   5   8       59.29      -77.00     77.00 o 
   0   5   8     1515.53     1392.40     86.28 o 
   1   5   8      169.97      141.14     56.43 o 
   2   5   8     1608.24     1610.70    167.77 o 
   3   5   8      665.26      849.42    138.36 o 
   4   5   8     2108.76     1941.00    160.15 o 
   5   5   8      250.69      174.65    115.83 o 
   6   5   8      566.91      683.22     95.31 o 
   7   5   8      150.34       62.55     79.32 o 
   8   5   8     1992.67     1977.50    116.61 o 
   9   5   8      160.80      187.23     86.60 o 
  10   5   8     1322.08     1257.99    234.37 o 
  11   5   8       16.80      -17.56    128.98 o 
  12   5   8      850.38      886.67    183.09 o 
  13   5   8     1248.43     1407.31    255.88 o 
  14   5   8      539.42      564.96    101.87 o 
  15   5   8      424.48      498.83     98.69 o 
  16   5   8       72.48       72.90    151.10 o 
  17   5   8      226.79      235.68    142.95 o 
  18   5   8       55.08       33.34    137.38 o 
  19   5   8     2152.82     2064.37    201.60 o 
  20   5   8       38.99      116.33    153.03 o 
  21   5   8      918.45      489.55    178.09 o 
  22   5   8      122.69        0.74    164.25 o 
  23   5   8      728.65      209.39    187.19 o 
 -22   6   8       47.67       15.52     82.56 o 
 -21   6   8        0.34       -3.16     57.55 o 
 -20   6   8      656.19      624.86     65.62 o 
 -19   6   8       16.48       85.61     54.36 o 
 -18   6   8      205.58      266.15     55.46 o 
 -17   6   8       72.88       37.14     50.13 o 
 -16   6   8      212.33      144.58     48.09 o 
 -15   6   8      698.71      839.52     56.92 o 
 -14   6   8       98.69       18.76     43.74 o 
 -13   6   8       14.30        6.23     41.74 o 
 -12   6   8      445.47      579.41     54.27 o 
 -11   6   8       10.04       16.94     42.92 o 
 -10   6   8      729.44      621.04     68.62 o 
  -9   6   8       83.14       16.42     43.45 o 
  -8   6   8        2.48       34.58     42.88 o 
  -7   6   8     1896.86     1796.02     71.00 o 
  -6   6   8      205.74      236.89     62.84 o 
  -5   6   8      436.26      474.48     56.99 o 
  -4   6   8       34.68      -28.94     43.73 o 
  -3   6   8       63.47      130.76     64.69 o 
  -2   6   8        2.63       27.02     60.89 o 
  -1   6   8     1859.19     1713.41    120.91 o 
   0   6   8       14.01      -57.59     57.59 o 
   1   6   8       80.76      103.77     63.09 o 
   2   6   8        0.23      -12.62    119.19 o 
   3   6   8      150.13      -30.31    123.45 o 
   4   6   8      863.53      893.01    156.38 o 
   5   6   8       16.96      -77.25    120.50 o 
   6   6   8      106.10      -45.14    123.86 o 
   7   6   8      866.64     1030.47    163.10 o 
   8   6   8       58.14       42.36     88.67 o 
   9   6   8      962.61      983.36    116.19 o 
  10   6   8       14.97       96.63     92.79 o 
  11   6   8       37.24       14.42     92.56 o 
  12   6   8      128.93      161.60    155.89 o 
  13   6   8       73.82       44.51     93.82 o 
  14   6   8      295.02      180.64    151.72 o 
  15   6   8      226.50       55.28    226.67 o 
  16   6   8      396.41      230.00    105.99 o 
  17   6   8      229.92       98.25    107.93 o 
  18   6   8       10.69     -104.83    104.83 o 
  19   6   8      105.32      260.97    115.13 o 
  20   6   8       59.26       78.70    180.14 o 
  21   6   8       10.42       55.50    117.66 o 
 -19   7   8      224.16      221.84     61.26 o 
 -18   7   8      237.83      272.56     61.19 o 
 -17   7   8      618.47      579.20     64.56 o 
 -16   7   8       41.37       -0.60     51.23 o 
 -15   7   8      257.32      312.49     54.30 o 
 -14   7   8      149.72      133.91     50.59 o 
 -13   7   8      374.35      394.97     76.22 o 
 -12   7   8       28.65      -47.60     47.60 o 
 -11   7   8      681.17      675.96     73.28 o 
 -10   7   8      892.88      913.69     67.32 o 
  -9   7   8       36.95       11.87     49.82 o 
  -8   7   8      220.26      135.68     53.83 o 
  -7   7   8      304.29      301.31     55.76 o 
  -6   7   8      275.50      304.40     55.00 o 
  -5   7   8      396.54      456.38     57.74 o 
  -4   7   8     2072.05     2052.14     80.04 o 
  -3   7   8       18.32      110.04     53.65 o 
  -2   7   8     2071.63     2060.76     80.02 o 
  -1   7   8      291.22      340.71     85.33 o 
   0   7   8     1201.90     1257.45    144.56 o 
   1   7   8      576.33      598.34    114.26 o 
   2   7   8      932.77      952.46    127.35 o 
   3   7   8       19.85       13.05     96.15 o 
   4   7   8     1323.44     1325.54    136.73 o 
   5   7   8      279.27      301.05    110.15 o 
   6   7   8     1919.33     1731.70    147.76 o 
   7   7   8       45.96       17.58    100.80 o 
   8   7   8      728.40      684.71    187.31 o 
   9   7   8      109.10       90.18    108.15 o 
  10   7   8     1238.41     1244.91    141.42 o 
  11   7   8      295.97      351.93     94.35 o 
  12   7   8     1018.94     1272.15    116.14 o 
  13   7   8      427.67      339.40     97.36 o 
  14   7   8      270.29      379.82     97.40 o 
  15   7   8      980.25     1141.90    115.70 o 
  16   7   8      208.15      229.27    122.11 o 
  17   7   8      871.04      951.49    212.42 o 
  18   7   8      466.24      510.68    132.44 o 
 -14   8   8        1.89       -7.40     56.37 o 
 -13   8   8        7.41       -7.50     53.43 o 
 -12   8   8       18.18      -41.18     53.15 o 
 -11   8   8      161.09      108.00     58.53 o 
 -10   8   8       46.50      -15.15     81.08 o 
  -9   8   8      236.04      108.46     60.54 o 
  -8   8   8        9.84      -27.77     57.69 o 
  -7   8   8       84.47       78.98     59.70 o 
  -6   8   8      107.34      -52.47     56.96 o 
  -5   8   8      220.25      265.04     61.97 o 
  -4   8   8        9.84      -54.95     55.83 o 
  -3   8   8       23.21        8.00     57.37 o 
  -2   8   8        0.56      -44.25     55.49 o 
  -1   8   8       46.72      -54.92     69.87 o 
   0   8   8      132.83       68.96     57.87 o 
   1   8   8       14.54      -46.93     56.89 o 
   2   8   8       39.99       30.68    113.16 o 
   3   8   8       13.00      135.86    115.52 o 
   4   8   8        2.31      -73.42    112.08 o 
   5   8   8      155.96      114.47    117.91 o 
   6   8   8       32.44      -15.09    113.57 o 
   7   8   8      117.02       23.12    192.35 o 
   8   8   8      225.09      176.76    120.80 o 
   9   8   8        0.00      -39.08    228.84 o 
  10   8   8        0.06       90.20    120.69 o 
  11   8   8       30.88     -100.56    118.53 o 
  12   8   8        7.13       41.39    125.14 o 
  13   8   8       29.20      153.29    131.06 o 
  -7   9   8       55.93     -112.07    121.32 o 
  -6   9   8      726.83      759.71     89.43 o 
  -5   9   8      305.50      241.73     73.27 o 
  -4   9   8      546.15      595.52     86.32 o 
  -3   9   8      295.15      365.67     73.31 o 
  -2   9   8     1575.24     1651.04    112.45 o 
  -1   9   8        9.52      116.90     66.79 o 
   0   9   8      540.73      553.51     75.39 o 
   1   9   8      164.62      205.46     70.03 o 
   2   9   8      712.86      609.62     77.81 o 
   3   9   8       14.89      -35.40     83.69 o 
   4   9   8      130.10       74.82    156.63 o 
   5   9   8        3.01       33.95    131.23 o 
   6   9   8      390.25      332.51    208.98 o 
 -28   1   9      353.74      439.40     48.31 o 
 -27   1   9      437.96      523.27     48.08 o 
 -26   1   9      706.89      721.80     51.43 o 
 -25   1   9     1154.17     1160.74     52.12 o 
 -24   1   9      374.31      328.77     40.41 o 
 -23   1   9      527.89      501.37     41.19 o 
 -22   1   9     1001.70     1065.44     45.66 o 
 -21   1   9      369.03      453.60     36.70 o 
 -20   1   9     1263.70     1287.96     49.01 o 
 -19   1   9      144.11      124.24     29.82 o 
 -18   1   9      966.72     1041.86     41.90 o 
 -17   1   9      220.75      221.32     27.66 o 
 -16   1   9       74.00       74.03     23.87 o 
 -15   1   9      829.30      912.72     37.04 o 
 -14   1   9      734.34      846.30     45.48 o 
 -13   1   9     2550.14     2640.78     52.82 o 
 -12   1   9       11.44       17.22     24.16 o 
 -11   1   9     2194.93     2173.25     47.16 o 
 -10   1   9       61.19       48.82     28.88 o 
  -9   1   9     4125.81     4305.42     73.45 o 
  -8   1   9        7.59       -1.32     17.91 o 
  -7   1   9     2150.46     2287.03     52.43 o 
  -6   1   9       23.34       29.81     28.08 o 
  -5   1   9     2577.71     2685.38     60.71 o 
  -4   1   9       13.67        7.03     23.16 o 
  -3   1   9     3270.15     3455.01     54.80 o 
  -2   1   9      793.12      787.01     24.18 o 
  -1   1   9     4875.10     5239.92     73.00 o 
   0   1   9      916.56     1031.91     50.24 o 
   1   1   9     2447.84     2533.01     49.15 o 
   2   1   9      480.26      541.17     84.26 o 
   3   1   9     2993.31     3111.23     72.05 o 
   4   1   9     1070.90     1093.30     48.66 o 
   5   1   9     6882.50     7091.21    124.65 o 
   6   1   9     1590.50     1682.69     56.15 o 
   7   1   9     1610.41     1652.20     55.91 o 
   8   1   9      470.53      504.03     42.64 o 
   9   1   9      592.67      715.76     54.78 o 
  10   1   9     1077.01     1156.88     75.03 o 
  11   1   9      237.85      306.58     62.59 o 
  12   1   9     3947.99     3747.80    111.51 o 
  13   1   9       55.91      126.12     49.64 o 
  14   1   9     4620.86     4629.27    114.54 o 
  15   1   9        3.74      -74.74     77.98 o 
  16   1   9     3100.20     3187.43    109.40 o 
  17   1   9        6.68       26.97     90.43 o 
  18   1   9     2604.03     2669.45    107.26 o 
  19   1   9       12.29      -68.25     68.25 o 
  20   1   9     2111.08     2183.35    131.89 o 
  21   1   9       43.75       43.42     99.71 o 
  22   1   9     1015.75      982.90    171.87 o 
  23   1   9      373.75      295.72    121.97 o 
  24   1   9      731.63      892.19    194.60 o 
  25   1   9      279.84      256.17    130.46 o 
  26   1   9     1047.45      978.43    240.72 o 
  27   1   9      337.86      294.66    144.92 o 
 -27   2   9        2.50      -46.04     46.04 o 
 -26   2   9        9.47      -48.69     48.69 o 
 -25   2   9        4.05      -12.29     40.08 o 
 -24   2   9      160.67      128.79     49.22 o 
 -23   2   9      175.05      131.14     39.01 o 
 -22   2   9      132.61      112.08     36.64 o 
 -21   2   9      216.70      257.13     37.29 o 
 -20   2   9      170.48      158.83     34.81 o 
 -19   2   9       88.03       11.37     30.99 o 
 -18   2   9       26.10       22.39     29.49 o 
 -17   2   9      128.95      128.74     28.69 o 
 -16   2   9      396.00      427.71     33.20 o 
 -15   2   9       19.57      -23.73     23.73 o 
 -14   2   9     5472.30     5368.48     73.55 o 
 -13   2   9     2737.85     2720.53     47.71 o 
 -12   2   9     1213.53     1175.44     36.66 o 
 -11   2   9      493.65      536.16     33.52 o 
 -10   2   9       41.59       42.74     23.54 o 
  -9   2   9        0.53      -18.59     18.59 o 
  -8   2   9       73.22      107.15     18.80 o 
  -7   2   9        2.27      -14.95     14.95 o 
  -6   2   9      187.06      217.34     20.25 o 
  -5   2   9       17.51       10.75     19.04 o 
  -4   2   9      496.69      532.71     27.69 o 
  -3   2   9      150.77      162.07     19.27 o 
  -2   2   9     1008.63     1039.21     52.29 o 
  -1   2   9      223.70      217.29     36.90 o 
   0   2   9       18.27      -44.49     44.49 o 
   1   2   9      871.53      887.07     46.92 o 
   2   2   9     2112.82     1995.57     61.26 o 
   3   2   9     1456.63     1579.95     56.72 o 
   4   2   9     4912.50     5430.13     94.09 o 
   5   2   9     5754.20     5897.89    109.52 o 
   6   2   9       19.02       17.44     34.05 o 
   7   2   9        7.18      -33.81     33.81 o 
   8   2   9      172.33      200.34     40.89 o 
   9   2   9      142.76       90.69     39.98 o 
  10   2   9       11.60      -50.53     50.53 o 
  11   2   9      571.60      643.69     52.10 o 
  12   2   9       13.35      -40.34     40.34 o 
  13   2   9       52.23       80.54     45.84 o 
  14   2   9        5.88      -51.27     51.27 o 
  15   2   9      233.07      223.06     62.57 o 
  16   2   9      758.12      781.86     97.61 o 
  17   2   9      686.30      687.50     98.32 o 
  18   2   9       28.82      -29.74     69.45 o 
  19   2   9      217.99      258.89     97.30 o 
  20   2   9        0.10       -4.40     93.17 o 
  21   2   9       94.98      -50.37    100.74 o 
  22   2   9       57.02      137.62    203.77 o 
  23   2   9       85.71        8.63    112.00 o 
  24   2   9        7.54     -106.80    106.80 o 
  25   2   9       11.87     -117.53    117.53 o 
  26   2   9       85.30     -120.68    122.29 o 
 -26   3   9      272.43      263.97     55.45 o 
 -25   3   9      118.42       73.91     49.73 o 
 -24   3   9     1148.97     1118.75     86.14 o 
 -23   3   9      710.05      785.44    103.64 o 
 -22   3   9      235.44      231.25     46.61 o 
 -21   3   9       55.82        8.37     40.50 o 
 -20   3   9      213.12      230.39     42.36 o 
 -19   3   9      315.17      318.09     41.45 o 
 -18   3   9       13.90       -8.77     34.24 o 
 -17   3   9     1367.06     1401.86     53.06 o 
 -16   3   9       20.74       10.86     31.51 o 
 -15   3   9      125.45      141.00     31.23 o 
 -14   3   9      912.93      991.13     47.87 o 
 -13   3   9      288.72      321.10     36.57 o 
 -12   3   9      366.59      348.93     40.40 o 
 -11   3   9     3436.17     3571.57     92.95 o 
 -10   3   9      248.66      255.12     47.22 o 
  -9   3   9     2117.87     2230.64     94.33 o 
  -8   3   9       65.45       28.86     96.29 o 
  -7   3   9     1743.76     1845.52     52.51 o 
  -6   3   9      131.82      164.65     39.41 o 
  -5   3   9     1821.75     1757.37     89.01 o 
  -4   3   9      140.91      142.54     74.46 o 
  -3   3   9     3896.34     3846.44    125.49 o 
  -2   3   9       94.94      141.59     50.67 o 
  -1   3   9      566.54      705.93     63.34 o 
   0   3   9     1778.45     1988.86     71.09 o 
   1   3   9     2261.79     2348.34     76.85 o 
   2   3   9     1023.39     1134.25     58.47 o 
   3   3   9     9372.18     9543.85    189.83 o 
   4   3   9      616.15      666.26     45.62 o 
   5   3   9     1828.08     1933.57     61.54 o 
   6   3   9      807.02      908.10     48.77 o 
   7   3   9     2159.80     2082.56     84.56 o 
   8   3   9      914.20     1097.92     85.97 o 
   9   3   9     1220.12     1365.27     77.08 o 
  10   3   9      698.41      730.54     67.90 o 
  11   3   9      773.41      969.26     73.95 o 
  12   3   9      709.73      983.04    124.66 o 
  13   3   9       61.27       64.15     75.81 o 
  14   3   9     1948.11     1683.24    154.09 o 
  15   3   9       14.19       48.94     79.03 o 
  16   3   9     1194.14     1260.06    116.72 o 
  17   3   9       81.99      191.52     93.65 o 
  18   3   9     1073.27     1317.97    205.41 o 
  19   3   9        2.28      -75.28    129.76 o 
  20   3   9      974.29     1050.05    187.35 o 
  21   3   9      137.65      284.26    161.05 o 
  22   3   9      957.76      858.52    200.62 o 
  23   3   9       42.19     -161.71    161.71 o 
  24   3   9      192.21      318.67    192.67 o 
  25   3   9        3.67      -69.88    189.81 o 
 -25   4   9      130.89      156.23     54.63 o 
 -24   4   9      261.42      268.46     58.87 o 
 -23   4   9      902.18      883.97    113.28 o 
 -22   4   9      337.05      329.60     51.83 o 
 -21   4   9      234.42      249.69     47.87 o 
 -20   4   9      115.84       84.93     42.83 o 
 -19   4   9       74.75       49.03     40.58 o 
 -18   4   9      225.88      258.26     44.51 o 
 -17   4   9      121.51      190.10     45.06 o 
 -16   4   9      423.75      538.25     49.33 o 
 -15   4   9     1558.74     1685.99     59.58 o 
 -14   4   9     2023.40     2074.89     67.63 o 
 -13   4   9      535.42      612.43     47.85 o 
 -12   4   9     1953.45     1883.47     73.61 o 
 -11   4   9      915.02      993.83     58.88 o 
 -10   4   9     1868.39     1747.60     70.84 o 
  -9   4   9      663.65      595.01     49.74 o 
  -8   4   9      959.03      875.48     53.56 o 
  -7   4   9      533.14      524.30     61.66 o 
  -6   4   9     1761.46     1506.09     62.03 o 
  -5   4   9       66.28       50.45     56.07 o 
  -4   4   9      245.44      263.69     60.33 o 
  -3   4   9      120.60      150.06     68.12 o 
  -2   4   9       41.27      108.58     53.55 o 
  -1   4   9      299.26      313.03     73.48 o 
   0   4   9     3147.12     2924.15    110.70 o 
   1   4   9      608.81      754.22     69.15 o 
   2   4   9      871.97      992.67     74.16 o 
   3   4   9     4002.98     3861.04    126.12 o 
   4   4   9      153.94       74.50     42.44 o 
   5   4   9      664.28      721.73    112.21 o 
   6   4   9      123.98       57.76     53.98 o 
   7   4   9       37.23       51.52     96.06 o 
   8   4   9      943.94      860.97     73.45 o 
   9   4   9      534.60      698.25     93.75 o 
  10   4   9      261.07      255.87     84.37 o 
  11   4   9      239.42      455.68     89.60 o 
  12   4   9       23.40      -75.07     75.07 o 
  13   4   9     1252.20     1451.95    221.96 o 
  14   4   9       26.68       72.52     83.01 o 
  15   4   9     2100.44     1958.08    176.74 o 
  16   4   9      121.10      129.11     90.74 o 
  17   4   9      970.14      967.46    271.52 o 
  18   4   9       60.90      -48.41    125.17 o 
  19   4   9      424.36      125.09    143.77 o 
  20   4   9        0.29       17.37    151.96 o 
  21   4   9      641.15      573.27    184.81 o 
  22   4   9       44.75      132.38    173.34 o 
  23   4   9      248.43      -30.97    171.38 o 
  24   4   9      419.56      303.18    197.51 o 
 -23   5   9        5.20      -50.70     50.70 o 
 -22   5   9       61.38       70.52     58.57 o 
 -21   5   9       87.45      -53.40     53.40 o 
 -20   5   9       57.63       19.01     53.77 o 
 -19   5   9       57.21       51.24     50.78 o 
 -18   5   9      181.51      144.58     50.57 o 
 -17   5   9        8.47       18.30     46.39 o 
 -16   5   9      195.46      124.25     38.57 o 
 -15   5   9     1682.77     1602.33     63.29 o 
 -14   5   9        2.54      -36.89     36.89 o 
 -13   5   9       98.48       33.01     42.80 o 
 -12   5   9        1.25       24.16     45.98 o 
 -11   5   9      241.36      244.28     50.39 o 
 -10   5   9       97.79      110.56     46.00 o 
  -9   5   9      880.73      933.95     83.22 o 
  -8   5   9      467.33      404.58     50.60 o 
  -7   5   9      381.75      392.93     53.32 o 
  -6   5   9      383.42      444.26     51.13 o 
  -5   5   9       76.81       20.29     42.32 o 
  -4   5   9      262.44      270.81     67.78 o 
  -3   5   9       12.97      -63.84    103.51 o 
  -2   5   9      617.65      654.66     74.94 o 
  -1   5   9     1379.53     1247.35     86.76 o 
   0   5   9      134.21      142.84     86.10 o 
   1   5   9     1194.46     1254.21     87.81 o 
   2   5   9       70.43       99.12     57.31 o 
   3   5   9       77.90       41.56     57.12 o 
   4   5   9      392.33      341.52    136.48 o 
   5   5   9     1074.10     1337.26    176.70 o 
   6   5   9      249.17      309.25    142.13 o 
   7   5   9      426.52      715.15    135.70 o 
   8   5   9      325.85      444.41    175.27 o 
   9   5   9      126.67      151.14     86.26 o 
  10   5   9      300.13      343.35     95.55 o 
  11   5   9      130.30      285.72    149.79 o 
  12   5   9      488.80      512.56    115.47 o 
  13   5   9        2.80        2.57     88.61 o 
  14   5   9       42.64       -5.13     91.17 o 
  15   5   9       50.10      -21.46     92.48 o 
  16   5   9      559.79      677.84    115.96 o 
  17   5   9       47.73     -120.91    120.91 o 
  18   5   9      687.60      407.80    161.87 o 
  19   5   9       15.13      -74.46    144.26 o 
  20   5   9      597.07      535.59    182.84 o 
  21   5   9        0.34     -157.04    157.04 o 
  22   5   9      225.79      123.86    187.35 o 
 -21   6   9      414.91      419.71     66.41 o 
 -20   6   9      475.27      493.52     64.54 o 
 -19   6   9      362.37      366.86     61.06 o 
 -18   6   9      247.89      239.85     56.47 o 
 -17   6   9      477.17      368.67     57.80 o 
 -16   6   9      958.14      976.58     62.54 o 
 -15   6   9       14.38      -30.54     44.03 o 
 -14   6   9      653.88      774.40     57.60 o 
 -13   6   9       92.09      180.71     85.23 o 
 -12   6   9     1619.19     1612.18     83.50 o 
 -11   6   9       35.77      -32.57     50.76 o 
 -10   6   9      773.77      729.64     59.63 o 
  -9   6   9       16.21       28.47     46.40 o 
  -8   6   9     3306.52     3056.80    158.01 o 
  -7   6   9      171.74      154.74     63.24 o 
  -6   6   9     2687.28     2635.19    141.38 o 
  -5   6   9       30.93       33.15     50.13 o 
  -4   6   9      551.83      592.96     60.89 o 
  -3   6   9     1602.08     1597.00    129.76 o 
  -2   6   9      277.46      230.94     72.39 o 
  -1   6   9      426.52      410.15     77.34 o 
   0   6   9      656.88      591.91     79.89 o 
   1   6   9      621.43      760.71     83.42 o 
   2   6   9      583.16      703.23    154.58 o 
   3   6   9      325.91      419.41     74.73 o 
   4   6   9      359.48      283.61    145.57 o 
   5   6   9      196.40      200.87    143.52 o 
   6   6   9     1626.59     1601.69    193.17 o 
   7   6   9     1910.10     1952.88    189.15 o 
   8   6   9       17.15        5.49    150.98 o 
   9   6   9      344.43      364.58    108.80 o 
  10   6   9       52.16       55.87    110.43 o 
  11   6   9     1321.28     1234.41    130.47 o 
  12   6   9       18.17      -39.43    126.65 o 
  13   6   9      923.45     1024.63    129.78 o 
  14   6   9      144.20      107.72    106.69 o 
  15   6   9      827.01     1033.74    132.74 o 
  16   6   9       66.69       -1.12    105.53 o 
  17   6   9      574.52      499.38    179.73 o 
  18   6   9      304.13      188.66    170.15 o 
  19   6   9     1295.01     1381.53    152.22 o 
  20   6   9        4.00     -113.17    171.50 o 
 -17   7   9      175.66       42.59     74.49 o 
 -16   7   9        0.76      -51.67     51.67 o 
 -15   7   9      125.64       81.86     51.87 o 
 -14   7   9       75.91       29.82     50.23 o 
 -13   7   9       29.57      -40.71     47.64 o 
 -12   7   9        2.86      -41.36     52.26 o 
 -11   7   9      139.19      197.95     62.12 o 
 -10   7   9      119.63       79.89     70.68 o 
  -9   7   9        4.78      -44.72     51.89 o 
  -8   7   9       29.59      -12.75     51.97 o 
  -7   7   9       76.48       37.94     51.91 o 
  -6   7   9      221.17      172.60     55.12 o 
  -5   7   9        1.33      -35.07     49.12 o 
  -4   7   9        7.13       12.75     61.07 o 
  -3   7   9      140.14      125.17     54.26 o 
  -2   7   9       45.14      -20.23     50.22 o 
  -1   7   9        3.66      -76.71     76.71 o 
   0   7   9       13.10      -62.66     62.66 o 
   1   7   9       32.83      -39.07     62.78 o 
   2   7   9      104.42       90.21     74.61 o 
   3   7   9       23.60       -5.02     72.33 o 
   4   7   9       18.21     -142.62    142.62 o 
   5   7   9        5.60      -74.46    146.23 o 
   6   7   9        1.74     -123.53    144.10 o 
   7   7   9        5.52      -96.75    145.98 o 
   8   7   9       33.50        4.83    161.30 o 
   9   7   9       38.70      106.45    115.11 o 
  10   7   9        1.43     -123.77    124.35 o 
  11   7   9        2.51       -4.47    118.31 o 
  12   7   9       37.51      122.39     93.50 o 
  13   7   9        1.90      -90.88     90.88 o 
  14   7   9      213.04      158.61     98.58 o 
  15   7   9       85.59      -90.81     90.81 o 
  16   7   9       14.11       33.83    118.68 o 
 -12   8   9     1557.24     1492.51     75.63 o 
 -11   8   9       49.83      185.55     80.47 o 
 -10   8   9     1927.25     1710.01    109.13 o 
  -9   8   9       46.54      139.83     74.40 o 
  -8   8   9      757.52      707.42     72.87 o 
  -7   8   9       27.55       10.41     59.59 o 
  -6   8   9      436.42      343.05     67.12 o 
  -5   8   9      159.14       87.79     60.98 o 
  -4   8   9      622.64      683.94     72.03 o 
  -3   8   9       15.63       11.15     57.69 o 
  -2   8   9      579.85      577.67     69.83 o 
  -1   8   9      340.69      324.66     66.12 o 
   0   8   9      108.27      184.61     91.72 o 
   1   8   9      880.34      879.28     93.99 o 
   2   8   9      930.00     1031.01     95.55 o 
   3   8   9      631.97      852.37    213.88 o 
   4   8   9      546.41      371.49    130.17 o 
   5   8   9       61.04      131.70    124.46 o 
   6   8   9      646.51      594.55    136.91 o 
   7   8   9      229.43      351.42    133.05 o 
   8   8   9      429.29      226.00    247.03 o 
   9   8   9     1309.16     1418.05    180.59 o 
  10   8   9       46.33      109.35    129.15 o 
  11   8   9      947.25     1024.40    181.74 o 
 -27   0  10      123.80      150.82     62.02 o 
 -26   0  10      215.05      176.50     60.89 o 
 -25   0  10       18.77      -18.77     53.52 o 
 -24   0  10      904.53      977.02     69.43 o 
 -23   0  10     1320.20     1520.85     98.44 o 
 -22   0  10       94.28       76.55     48.69 o 
 -21   0  10     2077.42     2137.78    121.03 o 
 -20   0  10        1.76       -9.65     40.71 o 
 -19   0  10     1158.06     1179.93     59.69 o 
 -18   0  10        5.79      -38.17     53.50 o 
 -17   0  10     3123.86     3174.02    102.31 o 
 -16   0  10       22.09       92.07     49.21 o 
 -15   0  10     2187.02     2447.43     90.89 o 
 -14   0  10     1187.65     1275.72     69.33 o 
 -13   0  10      242.11      288.69     48.74 o 
 -12   0  10      424.38      471.10     45.61 o 
 -11   0  10     2035.41     2120.71     67.26 o 
 -10   0  10     1238.18     1252.97     56.19 o 
  -9   0  10     1575.55     1488.17     78.76 o 
  -8   0  10       13.70       12.36     59.65 o 
  -7   0  10     2892.21     3151.02    197.35 o 
  -6   0  10     2122.64     2040.16    149.30 o 
  -5   0  10     2454.86     2315.32     82.36 o 
  -4   0  10     2226.23     2090.31     75.06 o 
  -3   0  10     1204.64     1139.20    102.03 o 
  -2   0  10     1447.48     1581.77     47.67 o 
  -1   0  10     1614.13     1742.49     50.15 o 
   0   0  10     2714.04     2861.03    114.05 o 
   1   0  10     3038.21     3117.95    119.30 o 
   2   0  10     2792.72     3029.18    118.05 o 
   3   0  10      853.80      964.36     88.23 o 
   4   0  10    17014.27    17215.04    330.84 o 
   5   0  10    11299.02    11801.23    303.19 o 
   6   0  10      657.96      862.61     98.47 o 
   7   0  10       23.32      -59.46     59.46 o 
   8   0  10     4316.13     4274.61    147.60 o 
   9   0  10      171.77      324.42    143.07 o 
  10   0  10     4048.53     4150.71    147.23 o 
  11   0  10        3.56      -63.83     63.83 o 
  12   0  10      587.62      905.70    158.15 o 
  13   0  10        6.72      -67.92     71.41 o 
  14   0  10     2410.39     2459.54    155.65 o 
  15   0  10     1030.65      669.05     96.56 o 
  16   0  10     2531.86     2334.45    124.21 o 
  17   0  10      837.84      840.70    107.18 o 
  18   0  10      794.40     1018.56    115.81 o 
  19   0  10     1176.46     1073.58    122.36 o 
  20   0  10     1150.52     1318.00    186.61 o 
  21   0  10      112.14      -29.33    151.39 o 
  22   0  10      480.14      547.39    176.29 o 
  23   0  10      336.10      161.46    169.98 o 
  24   0  10      457.93      490.21    195.71 o 
  25   0  10      456.95      498.32    200.70 o 
  26   0  10      999.55     1199.14    240.76 o 
 -27   1  10       74.33      103.99     43.50 o 
 -26   1  10        0.60       17.26     41.26 o 
 -25   1  10      397.72      346.57     43.17 o 
 -24   1  10       18.59      -27.30     37.11 o 
 -23   1  10      507.04      569.57     42.69 o 
 -22   1  10       73.70       78.93     34.78 o 
 -21   1  10       27.88      -31.22     31.22 o 
 -20   1  10        1.03      -28.16     32.20 o 
 -19   1  10        4.31      -11.33     27.90 o 
 -18   1  10     1274.86     1363.20     47.69 o 
 -17   1  10       15.29        0.17     36.00 o 
 -16   1  10      784.87      813.49     60.95 o 
 -15   1  10       15.94        6.61     32.91 o 
 -14   1  10       23.21        6.44     31.23 o 
 -13   1  10      198.74      213.00     31.95 o 
 -12   1  10        2.70      -11.46     31.84 o 
 -11   1  10       37.40      -17.44     36.17 o 
 -10   1  10       68.20       49.11     24.79 o 
  -9   1  10       13.86      -13.07     21.73 o 
  -8   1  10       35.20       30.39     41.09 o 
  -7   1  10      466.64      332.47     39.03 o 
  -6   1  10      174.38      156.64     31.18 o 
  -5   1  10       13.35        6.48     43.80 o 
  -4   1  10      148.68      119.50     28.88 o 
  -3   1  10        1.72       -1.66     16.65 o 
  -2   1  10      365.54      402.39     25.14 o 
  -1   1  10      270.23      290.72     34.86 o 
   0   1  10      212.53      185.76     32.98 o 
   1   1  10      444.80      466.17     58.49 o 
   2   1  10     2141.11     2170.20     88.79 o 
   3   1  10      408.57      433.95     59.17 o 
   4   1  10     1390.50     1529.54     68.02 o 
   5   1  10       78.66       92.33     44.06 o 
   6   1  10     2408.86     2609.95     71.16 o 
   7   1  10      692.80      756.29     50.18 o 
   8   1  10      567.14      707.33     50.00 o 
   9   1  10      165.98      227.65     41.72 o 
  10   1  10      112.47       53.91     39.83 o 
  11   1  10      106.59       66.62     36.41 o 
  12   1  10        5.76      -32.40     32.40 o 
  13   1  10        3.75       33.20     46.54 o 
  14   1  10      212.23      185.11     57.04 o 
  15   1  10      213.56      206.77     59.69 o 
  16   1  10      245.32      268.34     96.46 o 
  17   1  10       15.12       36.59     68.05 o 
  18   1  10       37.48      -44.47     71.41 o 
  19   1  10        5.43      -71.41     71.41 o 
  20   1  10      256.30       65.37    100.82 o 
  21   1  10       53.27      -46.42    101.66 o 
  22   1  10       42.20      -49.87    107.79 o 
  23   1  10        6.41      -88.57    110.21 o 
  24   1  10        5.84       28.64    122.42 o 
  25   1  10       63.77     -120.28    120.28 o 
 -26   2  10       66.38       60.17     50.50 o 
 -25   2  10      291.86      249.85     55.89 o 
 -24   2  10       68.45       68.18     44.82 o 
 -23   2  10      555.82      545.21     53.02 o 
 -22   2  10       19.33      -22.34     40.59 o 
 -21   2  10      897.13      909.29     65.69 o 
 -20   2  10       23.99      -35.76     35.76 o 
 -19   2  10     2025.38     2093.19     94.34 o 
 -18   2  10       17.05       -7.72     32.70 o 
 -17   2  10     1295.18     1384.85     49.16 o 
 -16   2  10      219.18      288.28     38.13 o 
 -15   2  10     5936.23     5968.66    144.51 o 
 -14   2  10      391.87      412.49     50.64 o 
 -13   2  10     3275.09     3453.08     91.41 o 
 -12   2  10     1101.97     1170.33    129.29 o 
 -11   2  10      344.60      432.86     93.31 o 
 -10   2  10      225.48      207.31     67.41 o 
  -9   2  10     1832.77     1975.30    103.06 o 
  -8   2  10     1041.32     1056.60     56.85 o 
  -7   2  10     3114.45     3006.93     64.56 o 
  -6   2  10     1081.67     1149.13     42.03 o 
  -5   2  10     1938.60     1936.22     52.24 o 
  -4   2  10     2607.86     2696.15     79.10 o 
  -3   2  10     1100.33     1084.02     48.96 o 
  -2   2  10      720.07      758.71     43.33 o 
  -1   2  10     1578.61     1644.21     65.15 o 
   0   2  10      743.11      801.77     63.39 o 
   1   2  10       35.25       25.32     35.17 o 
   2   2  10     3614.30     3519.35    134.18 o 
   3   2  10      155.82      200.48     55.20 o 
   4   2  10      110.85       47.28     44.53 o 
   5   2  10        4.21       75.49     45.45 o 
   6   2  10     1857.67     1892.45    105.97 o 
   7   2  10        7.00      -51.32     58.60 o 
   8   2  10     3993.65     4145.56    132.24 o 
   9   2  10      118.10       90.71     46.17 o 
  10   2  10     2996.97     2972.95     97.49 o 
  11   2  10       11.62      -50.42     50.42 o 
  12   2  10     2270.23     2131.75    136.64 o 
  13   2  10        2.19      -41.28     54.86 o 
  14   2  10       56.11       14.09     59.20 o 
  15   2  10      291.18      256.54     67.61 o 
  16   2  10     1088.89     1308.08    106.34 o 
  17   2  10      115.82      119.84     66.64 o 
  18   2  10     1188.63     1116.20    121.82 o 
  19   2  10      226.48       23.99    100.52 o 
  20   2  10      276.02      277.65    106.02 o 
  21   2  10      923.06     1268.49    208.03 o 
  22   2  10      389.26      261.14    119.60 o 
  23   2  10      464.93      437.65    131.61 o 
  24   2  10      121.14       40.23    129.98 o 
  25   2  10       12.43     -135.00    187.60 o 
 -25   3  10       46.05       22.22     49.75 o 
 -24   3  10        5.40      -12.00     47.02 o 
 -23   3  10      241.28      276.35     48.98 o 
 -22   3  10      433.10      466.19     50.41 o 
 -21   3  10        2.83      -29.69     41.42 o 
 -20   3  10      788.45      807.10     68.87 o 
 -19   3  10       78.33       98.83     39.32 o 
 -18   3  10       71.66       53.34     36.18 o 
 -17   3  10        0.23      -28.58     40.52 o 
 -16   3  10      118.92      118.30     41.39 o 
 -15   3  10      465.31      540.61     46.70 o 
 -14   3  10     1826.59     1929.04     59.26 o 
 -13   3  10       53.45       37.45     30.81 o 
 -12   3  10       82.56       80.47     35.21 o 
 -11   3  10        3.27        8.60     38.03 o 
 -10   3  10      234.47      175.62     39.50 o 
  -9   3  10     1234.45     1243.22    124.58 o 
  -8   3  10       67.47       59.02     34.62 o 
  -7   3  10      299.51      197.79     37.45 o 
  -6   3  10      104.18      156.56     61.68 o 
  -5   3  10       58.86       59.92     42.10 o 
  -4   3  10      222.61      151.58     58.66 o 
  -3   3  10     1895.84     1851.07     93.03 o 
  -2   3  10      433.70      445.02     63.32 o 
  -1   3  10     1320.86     1408.12     82.24 o 
   0   3  10     2133.59     2294.69     80.00 o 
   1   3  10       15.11       -8.48     39.17 o 
   2   3  10       77.71       45.67     40.75 o 
   3   3  10      229.17      249.92     44.52 o 
   4   3  10       51.65       39.17     62.63 o 
   5   3  10     1610.17     1731.94     82.70 o 
   6   3  10      387.62      420.85     61.71 o 
   7   3  10      799.26      764.38     95.67 o 
   8   3  10       29.93      -19.05     75.79 o 
   9   3  10      743.93      709.04     95.26 o 
  10   3  10       98.04       81.28     98.06 o 
  11   3  10     1058.72      971.31    107.18 o 
  12   3  10        1.06        1.07     81.23 o 
  13   3  10      511.97      516.51     98.86 o 
  14   3  10      345.91      411.10     95.87 o 
  15   3  10       57.37      114.07     90.94 o 
  16   3  10      280.99      399.05    101.83 o 
  17   3  10      528.13      663.55    106.75 o 
  18   3  10      442.43      498.49    106.12 o 
  19   3  10      335.65      403.86    166.46 o 
  20   3  10       53.80       14.75    156.88 o 
  21   3  10      104.23     -150.65    150.65 o 
  22   3  10      351.64      296.47    190.05 o 
  23   3  10       42.05      185.22    191.53 o 
  24   3  10      128.47     -159.74    194.07 o 
 -24   4  10        4.75        4.44     50.74 o 
 -23   4  10      119.66       62.53     49.83 o 
 -22   4  10        1.01       31.51     47.00 o 
 -21   4  10     1108.50     1123.10    135.21 o 
 -20   4  10        7.85      -49.54     49.54 o 
 -19   4  10      753.36      776.10     71.06 o 
 -18   4  10        4.36       17.08     46.22 o 
 -17   4  10     1476.69     1538.89    114.60 o 
 -16   4  10       28.60       18.92     42.41 o 
 -15   4  10      360.68      351.64     44.77 o 
 -14   4  10      637.83      726.72     52.35 o 
 -13   4  10     2724.69     2587.12     76.29 o 
 -12   4  10      115.68      176.08     47.60 o 
 -11   4  10     1299.20     1325.66     66.90 o 
 -10   4  10       50.81       42.04     40.85 o 
  -9   4  10      259.98      321.38     69.75 o 
  -8   4  10     1131.63     1075.41     61.43 o 
  -7   4  10     1312.20     1216.58     61.71 o 
  -6   4  10     3620.82     3327.17    172.03 o 
  -5   4  10      510.64      620.53     75.46 o 
  -4   4  10      509.84      562.18     73.02 o 
  -3   4  10       44.50       -6.55     56.61 o 
  -2   4  10       94.39      100.71     58.27 o 
  -1   4  10      224.77      216.77     59.46 o 
   0   4  10      398.71      548.47     68.36 o 
   1   4  10       51.12       72.05     56.13 o 
   2   4  10      235.11      318.81    118.62 o 
   3   4  10      198.50      263.79     58.61 o 
   4   4  10      148.00      114.77     59.06 o 
   5   4  10      641.29      576.14    144.10 o 
   6   4  10     1817.42     1704.00    112.38 o 
   7   4  10      130.99      -15.17     82.05 o 
   8   4  10      530.59      467.80     95.92 o 
   9   4  10       32.42      -67.27    102.73 o 
  10   4  10     1104.63     1377.50    153.15 o 
  11   4  10      256.20      271.79     92.72 o 
  12   4  10      715.66      758.50    108.80 o 
  13   4  10       33.34      -67.92     87.59 o 
  14   4  10     1562.87     1605.05    203.90 o 
  15   4  10      163.03      156.81    101.10 o 
  16   4  10       14.01      -35.75     94.40 o 
  17   4  10       86.81       10.43     99.91 o 
  18   4  10      108.82     -141.23    141.23 o 
  19   4  10      463.67      344.96    168.26 o 
  20   4  10      203.42      -55.62    162.20 o 
  21   4  10       11.99      -90.85    161.46 o 
  22   4  10      172.16     -119.11    165.81 o 
 -22   5  10       85.01       -4.72     58.37 o 
 -21   5  10        8.02        9.47     56.37 o 
 -20   5  10       69.19      100.50     56.33 o 
 -19   5  10        2.45       33.82     52.54 o 
 -18   5  10      667.89      671.89    111.53 o 
 -17   5  10      141.00      121.27     49.94 o 
 -16   5  10      138.97      151.98     49.17 o 
 -15   5  10       16.22      -20.95     42.28 o 
 -14   5  10       61.31       52.18     41.56 o 
 -13   5  10       94.26      130.75     46.15 o 
 -12   5  10      754.01      781.28     65.57 o 
 -11   5  10      274.21      312.48     54.93 o 
 -10   5  10      789.87      812.55     62.99 o 
  -9   5  10      101.12      -14.76     46.18 o 
  -8   5  10      177.00      222.33     48.94 o 
  -7   5  10      190.97      199.50     78.05 o 
  -6   5  10      217.33      190.67     48.12 o 
  -5   5  10     3544.86     3357.71     97.95 o 
  -4   5  10     1360.86     1387.25     97.64 o 
  -3   5  10      426.02      491.30     74.63 o 
  -2   5  10     1433.76     1516.68     98.64 o 
  -1   5  10      410.88      413.56    103.63 o 
   0   5  10       16.75       -4.62     59.85 o 
   1   5  10      578.26      534.55     77.00 o 
   2   5  10      282.33      387.99     70.30 o 
   3   5  10     2066.02     2047.69    103.76 o 
   4   5  10       25.71       11.41     60.87 o 
   5   5  10     2308.32     2203.23    189.89 o 
   6   5  10       26.35      142.79    138.20 o 
   7   5  10     1440.84     1916.51    205.37 o 
   8   5  10       11.68      -90.18     90.18 o 
   9   5  10     1707.64     1679.01    118.58 o 
  10   5  10        2.57       37.23    105.02 o 
  11   5  10     1100.88     1026.34    192.92 o 
  12   5  10       21.13      -29.24     96.58 o 
  13   5  10     1391.11     1467.24    184.11 o 
  14   5  10       24.47        6.08     97.79 o 
  15   5  10      378.71      418.20    112.57 o 
  16   5  10      117.41       29.91    104.29 o 
  17   5  10       44.33      -62.14    105.48 o 
  18   5  10      363.10      274.43    168.75 o 
  19   5  10      307.98      238.71    179.57 o 
  20   5  10      547.74      522.89    191.77 o 
 -19   6  10      199.00      121.39     58.82 o 
 -18   6  10       43.18       30.64     54.57 o 
 -17   6  10        5.14      -35.73     51.77 o 
 -16   6  10       18.64       42.12     51.47 o 
 -15   6  10       25.83      -37.32     53.28 o 
 -14   6  10      109.84      104.58     47.98 o 
 -13   6  10       47.89       51.62     49.58 o 
 -12   6  10      162.43      187.04     59.68 o 
 -11   6  10      162.70      137.06     56.23 o 
 -10   6  10      507.43      468.75     63.13 o 
  -9   6  10      231.96      227.41     57.45 o 
  -8   6  10       81.67       66.46     59.75 o 
  -7   6  10       24.36       11.82     66.45 o 
  -6   6  10        1.27      -42.47     48.54 o 
  -5   6  10      146.63      179.01     55.20 o 
  -4   6  10      458.50      419.35     59.58 o 
  -3   6  10      463.55      466.87     83.55 o 
  -2   6  10      433.81      298.02     78.95 o 
  -1   6  10       84.61       81.51     69.55 o 
   0   6  10       42.03       45.18     87.65 o 
   1   6  10       33.82      -46.36     65.65 o 
   2   6  10      120.89      179.59    123.94 o 
   3   6  10       81.28       -0.36    104.00 o 
   4   6  10      513.30      619.78     83.93 o 
   5   6  10      106.88       41.04     70.76 o 
   6   6  10      665.31      631.19    181.78 o 
   7   6  10        1.11      -79.22    144.18 o 
   8   6  10      298.70      215.61    155.81 o 
   9   6  10      226.10      205.29    164.17 o 
  10   6  10      198.16      255.65    111.90 o 
  11   6  10       56.82      137.15    107.91 o 
  12   6  10       60.86      -22.24    101.68 o 
  13   6  10        5.02      -28.66    104.17 o 
  14   6  10       81.09        9.02    129.47 o 
  15   6  10       34.05       49.49    170.68 o 
  16   6  10      140.44        0.31    115.37 o 
  17   6  10        0.65      -14.66    167.12 o 
  18   6  10        3.12     -161.63    161.63 o 
 -15   7  10      233.31      138.78     54.00 o 
 -14   7  10      214.42      268.09     55.59 o 
 -13   7  10       20.67      -26.16     49.92 o 
 -12   7  10       98.95        9.56     53.61 o 
 -11   7  10        4.72        0.90     61.76 o 
 -10   7  10      124.25       13.94     60.58 o 
  -9   7  10      411.15      345.89     60.91 o 
  -8   7  10      497.21      621.76     91.10 o 
  -7   7  10     1052.29     1127.34     74.69 o 
  -6   7  10     1644.75     1660.08     81.25 o 
  -5   7  10       24.67      162.60     56.94 o 
  -4   7  10     1236.72     1361.84     78.33 o 
  -3   7  10      607.71      572.80     70.17 o 
  -2   7  10      531.52      536.79     69.11 o 
  -1   7  10      546.67      477.28     88.79 o 
   0   7  10      419.38      534.74     91.05 o 
   1   7  10      512.31      494.65     89.82 o 
   2   7  10      152.57       56.46    140.29 o 
   3   7  10      427.18      335.94     93.39 o 
   4   7  10      276.70      194.86     83.75 o 
   5   7  10      636.24      583.09     96.31 o 
   6   7  10       60.85      205.62    177.77 o 
   7   7  10     1872.61     2265.32    253.21 o 
   8   7  10        1.14      -76.92    176.78 o 
   9   7  10      539.51      535.02    189.48 o 
  10   7  10       35.61     -160.81    160.81 o 
  11   7  10     1030.28     1331.85    217.66 o 
  12   7  10       12.65       53.00    177.19 o 
  13   7  10      237.61      123.00    122.30 o 
  14   7  10        7.93        0.78     96.31 o 
 -10   8  10       19.09     -168.34    182.03 o 
  -9   8  10       26.97      -10.94     68.66 o 
  -8   8  10       13.76       33.07     62.58 o 
  -7   8  10      107.79      -11.01     62.02 o 
  -6   8  10       32.26      -41.10     70.29 o 
  -5   8  10        5.57      -74.10     74.10 o 
  -4   8  10      180.63      102.22     62.99 o 
  -3   8  10        2.08      -64.51     64.51 o 
  -2   8  10      102.09      -50.10     60.34 o 
  -1   8  10        0.33      -57.64     57.64 o 
   0   8  10       11.72      -70.62     70.62 o 
   1   8  10      127.26      123.68     80.56 o 
   2   8  10      104.16       60.47     80.58 o 
   3   8  10      106.33       31.59     77.30 o 
   4   8  10       27.13      116.00     79.48 o 
   5   8  10        0.24      -22.80     77.22 o 
   6   8  10        3.78     -127.24    149.83 o 
   7   8  10       98.71       -5.79    129.87 o 
   8   8  10      262.54      345.94    142.01 o 
 -25   1  11      430.92      406.59     50.00 o 
 -24   1  11        5.29      -19.62     37.07 o 
 -23   1  11      688.88      762.20     45.06 o 
 -22   1  11      192.10      201.54     36.17 o 
 -21   1  11      248.16      202.61     49.10 o 
 -20   1  11      122.20      124.02     45.38 o 
 -19   1  11      886.90      828.12     54.32 o 
 -18   1  11      509.48      543.58     48.15 o 
 -17   1  11      680.94      747.77     49.19 o 
 -16   1  11      394.62      383.24     42.18 o 
 -15   1  11      616.94      647.16     44.83 o 
 -14   1  11     1122.11     1171.31     49.50 o 
 -13   1  11      242.13      232.30     34.25 o 
 -12   1  11      327.05      395.80     37.67 o 
 -11   1  11     1411.13     1474.99     50.99 o 
 -10   1  11     1253.15     1383.39     55.52 o 
  -9   1  11      336.45      399.01     33.47 o 
  -8   1  11     1173.93     1376.30     50.98 o 
  -7   1  11       27.13       26.41     36.53 o 
  -6   1  11      587.56      775.79     42.90 o 
  -5   1  11      115.94      100.74     33.54 o 
  -4   1  11     2751.26     2914.78     65.05 o 
  -3   1  11      108.10       85.93     27.70 o 
  -2   1  11     3524.20     3681.51    132.55 o 
  -1   1  11      158.79      142.13     53.60 o 
   0   1  11     4000.45     4103.09    104.60 o 
   1   1  11       17.54       10.13     66.35 o 
   2   1  11     6527.27     6621.53    193.83 o 
   3   1  11      394.47      471.06     65.15 o 
   4   1  11     6967.51     7015.89    260.87 o 
   5   1  11       10.41        4.17     40.04 o 
   6   1  11     1989.40     1905.80     72.29 o 
   7   1  11       33.58      -13.71     48.44 o 
   8   1  11      581.34      548.94     76.02 o 
   9   1  11     1029.77     1121.28     70.83 o 
  10   1  11     1528.30     1445.22     71.59 o 
  11   1  11      781.56      766.14     94.71 o 
  12   1  11     1645.29     1486.63     93.97 o 
  13   1  11     1344.85     1362.42     92.72 o 
  14   1  11      463.30      471.62     82.99 o 
  15   1  11     1300.04     1443.58     87.24 o 
  16   1  11      175.64      195.28     72.55 o 
  17   1  11      902.45     1081.66     96.65 o 
  18   1  11      179.15      104.53     77.70 o 
  19   1  11     1045.71     1235.10    106.88 o 
  20   1  11      151.11      166.28    156.02 o 
  21   1  11      827.91      734.21    131.34 o 
  22   1  11       13.80     -109.23    109.23 o 
  23   1  11      528.82      503.41    153.84 o 
  24   1  11       30.41       15.16    131.03 o 
 -25   2  11      165.17      208.06     49.41 o 
 -24   2  11      322.05      399.44     49.77 o 
 -23   2  11       72.61       60.60     42.83 o 
 -22   2  11      114.67      111.81     45.96 o 
 -21   2  11       48.00       35.13     38.71 o 
 -20   2  11      155.93      213.77     46.49 o 
 -19   2  11        5.99      -18.42     61.69 o 
 -18   2  11      155.07      181.99     63.02 o 
 -17   2  11        3.27       54.54     57.27 o 
 -16   2  11      288.90      277.29     61.13 o 
 -15   2  11      256.71      241.00     59.39 o 
 -14   2  11       29.64       -4.09     45.06 o 
 -13   2  11        2.91      -43.31     43.31 o 
 -12   2  11        2.61       15.16     35.97 o 
 -11   2  11      507.12      360.08     90.15 o 
 -10   2  11      101.09       57.35     70.62 o 
  -9   2  11       19.87        6.09     88.02 o 
  -8   2  11      985.47      804.10    104.53 o 
  -7   2  11      134.14      122.81     44.86 o 
  -6   2  11      819.54      813.04     57.35 o 
  -5   2  11      760.48      843.63     56.43 o 
  -4   2  11       11.11      -34.86     34.86 o 
  -3   2  11      283.81      278.21     39.71 o 
  -2   2  11       23.12        0.08     34.73 o 
  -1   2  11      563.68      594.50     47.45 o 
   0   2  11       27.40       49.88     57.31 o 
   1   2  11      477.75      505.72     67.38 o 
   2   2  11     1775.71     1727.74     91.64 o 
   3   2  11      285.52      247.98    175.27 o 
   4   2  11     2391.83     2330.49    310.76 o 
   5   2  11     3106.15     3232.14    212.58 o 
   6   2  11      614.23      690.92     82.07 o 
   7   2  11      105.35      130.26     81.47 o 
   8   2  11       78.58      110.72     79.46 o 
   9   2  11      109.36        1.35    147.86 o 
  10   2  11      255.95      205.41     85.40 o 
  11   2  11      121.47      127.47     82.16 o 
  12   2  11      306.15      227.82     86.76 o 
  13   2  11      800.62      744.64    117.47 o 
  14   2  11        7.67      -83.22     83.22 o 
  15   2  11      787.68      801.33    156.34 o 
  16   2  11      614.31      628.36    107.86 o 
  17   2  11       57.57       28.96     95.60 o 
  18   2  11       93.79       53.39     97.59 o 
  19   2  11        0.98      -21.62    100.47 o 
  20   2  11      299.48      493.24    178.75 o 
  21   2  11        1.98     -154.66    154.66 o 
  22   2  11      373.87      153.68    186.45 o 
  23   2  11       48.00      -76.76    182.93 o 
 -24   3  11      199.35      187.14     49.72 o 
 -23   3  11      229.14      248.97     48.51 o 
 -22   3  11        4.58      -44.29     44.29 o 
 -21   3  11      331.81      366.16     57.20 o 
 -20   3  11       16.95      -46.22     46.22 o 
 -19   3  11      202.21      161.43     48.42 o 
 -18   3  11      122.65      120.00     45.55 o 
 -17   3  11      807.34      925.52     78.10 o 
 -16   3  11      167.33      132.36     42.27 o 
 -15   3  11      780.41      762.94     92.79 o 
 -14   3  11       90.11      140.20     42.15 o 
 -13   3  11      610.19      635.12     51.37 o 
 -12   3  11      459.20      478.16     50.38 o 
 -11   3  11      159.02      135.19     43.18 o 
 -10   3  11      630.28      625.61     51.19 o 
  -9   3  11      501.34      505.81     47.63 o 
  -8   3  11      410.41      492.66     45.58 o 
  -7   3  11      359.70      301.87     41.30 o 
  -6   3  11     1080.07     1221.61     94.43 o 
  -5   3  11       49.99       34.71     63.81 o 
  -4   3  11      136.09      175.22     46.52 o 
  -3   3  11       41.53       -7.07     43.49 o 
  -2   3  11     3002.50     3167.34    278.57 o 
  -1   3  11        0.17       41.74     57.94 o 
   0   3  11     2909.16     3084.17    197.67 o 
   1   3  11       54.87       76.43    127.79 o 
   2   3  11      470.65      611.12    150.57 o 
   3   3  11        7.07       34.90    126.16 o 
   4   3  11      500.20      584.41    147.37 o 
   5   3  11       75.66      154.83    134.35 o 
   6   3  11     2023.03     1965.04    119.66 o 
   7   3  11      929.20     1029.30    111.36 o 
   8   3  11     1744.22     1867.86    117.73 o 
   9   3  11       16.80       58.09     85.95 o 
  10   3  11      109.15       70.76     88.35 o 
  11   3  11     1010.31     1138.63    149.75 o 
  12   3  11      470.40      567.28    104.51 o 
  13   3  11     1883.00     1862.86    194.27 o 
  14   3  11      669.80      487.60    107.91 o 
  15   3  11      970.30     1231.98    129.95 o 
  16   3  11      451.58      425.56    105.71 o 
  17   3  11      443.29      502.47    112.28 o 
  18   3  11      212.72      251.65    106.08 o 
  19   3  11      212.77       11.63    156.96 o 
  20   3  11       16.74       13.03    161.05 o 
  21   3  11     1045.80     1264.51    220.53 o 
  22   3  11       13.95       71.68    181.04 o 
 -22   4  11      354.06      338.59     60.37 o 
 -21   4  11       31.53       67.92     52.93 o 
 -20   4  11      221.53      321.59     56.25 o 
 -19   4  11      138.89      125.37     51.63 o 
 -18   4  11      359.41      425.90     55.16 o 
 -17   4  11      544.27      582.88     55.41 o 
 -16   4  11      683.84      742.86     57.00 o 
 -15   4  11     1965.08     1887.86     88.34 o 
 -14   4  11        5.76      -40.15     40.15 o 
 -13   4  11     1811.93     1775.98     67.97 o 
 -12   4  11       32.80      -16.87     48.36 o 
 -11   4  11       58.04       75.74     54.94 o 
 -10   4  11      214.15      127.55     47.99 o 
  -9   4  11      820.08      838.69     59.93 o 
  -8   4  11      287.93      240.90     57.20 o 
  -7   4  11     1861.26     1662.31     71.59 o 
  -6   4  11      184.99      114.98     71.11 o 
  -5   4  11      904.55      903.75    126.03 o 
  -4   4  11        5.09      -67.34     67.34 o 
  -3   4  11      162.45       20.84     86.71 o 
  -2   4  11        5.59      -59.51     59.51 o 
  -1   4  11      762.66      676.42     79.53 o 
   0   4  11      227.82      172.77     64.54 o 
   1   4  11     2296.89     2506.90    203.41 o 
   2   4  11      121.46      114.61    131.24 o 
   3   4  11     1144.81     1315.05    180.47 o 
   4   4  11       49.03     -123.13    123.13 o 
   5   4  11      790.59     1010.23    168.92 o 
   6   4  11      198.63      102.81    136.81 o 
   7   4  11       67.35       55.54    134.27 o 
   8   4  11      106.80      -18.85     89.62 o 
   9   4  11      336.79      389.87    102.88 o 
  10   4  11      590.21      645.09    106.48 o 
  11   4  11      683.97      893.35    116.42 o 
  12   4  11      668.22      942.24    121.89 o 
  13   4  11       93.06      163.59    104.09 o 
  14   4  11       90.89       -5.97     98.29 o 
  15   4  11      573.99      531.33    114.58 o 
  16   4  11       19.46     -100.78    100.78 o 
  17   4  11      321.07      157.23    112.49 o 
  18   4  11     1025.91     1158.92    206.36 o 
  19   4  11       84.34      -35.23    158.02 o 
  20   4  11      175.24      165.56    176.13 o 
  21   4  11       66.41     -167.77    167.77 o 
 -20   5  11       49.69       94.94     68.92 o 
 -19   5  11       98.81       52.24     54.57 o 
 -18   5  11      188.40      109.75     52.90 o 
 -17   5  11        5.59      -47.30     47.30 o 
 -16   5  11      415.27      373.76     76.67 o 
 -15   5  11      249.29      220.48     48.39 o 
 -14   5  11       56.32       13.29     43.80 o 
 -13   5  11      456.79      393.66     54.57 o 
 -12   5  11       73.44       98.33     55.17 o 
 -11   5  11      487.32      503.80    103.43 o 
 -10   5  11       76.62        1.02     49.58 o 
  -9   5  11       94.54      115.82     52.05 o 
  -8   5  11      878.21      803.98    164.30 o 
  -7   5  11       21.47      -47.44     47.44 o 
  -6   5  11      241.15      159.18     51.68 o 
  -5   5  11        1.60       20.66    121.98 o 
  -4   5  11     1118.50     1064.84     95.95 o 
  -3   5  11      110.13      130.68     71.76 o 
  -2   5  11      677.98      752.94     87.20 o 
  -1   5  11       88.36       -2.53     67.34 o 
   0   5  11      253.09      321.97     77.37 o 
   1   5  11        0.08       -6.75     64.83 o 
   2   5  11      851.05      956.74    181.78 o 
   3   5  11       38.73      -89.46    140.90 o 
   4   5  11      502.40      144.92    155.24 o 
   5   5  11        4.20     -139.10    139.10 o 
   6   5  11      455.42      652.74    170.47 o 
   7   5  11       29.07       -5.16    144.75 o 
   8   5  11       58.35      139.67    151.72 o 
   9   5  11      170.03      277.46    114.81 o 
  10   5  11      555.58      597.67    118.12 o 
  11   5  11       12.16      -98.80     98.80 o 
  12   5  11      273.82      286.58    109.59 o 
  13   5  11      152.32      274.61    108.72 o 
  14   5  11      291.18      167.30    112.07 o 
  15   5  11      270.02      165.29    149.67 o 
  16   5  11      204.62       52.62    116.42 o 
  17   5  11       82.90      -19.20    114.90 o 
  18   5  11      179.06      126.40    170.23 o 
  19   5  11      200.49      -20.89    172.85 o 
 -17   6  11      317.62      283.22     59.40 o 
 -16   6  11      133.18        4.90     57.22 o 
 -15   6  11      167.69      114.94     51.31 o 
 -14   6  11     2197.61     2187.38     76.38 o 
 -13   6  11     1625.44     1592.73     76.29 o 
 -12   6  11       73.68       80.22     62.48 o 
 -11   6  11     1195.46     1182.76     80.51 o 
 -10   6  11      299.48      269.20     72.84 o 
  -9   6  11      405.87      394.17     85.10 o 
  -8   6  11      562.49      502.30     65.06 o 
  -7   6  11      244.34      210.39     58.26 o 
  -6   6  11       95.95       28.35     84.61 o 
  -5   6  11      509.91      504.42     86.22 o 
  -4   6  11       71.28      112.10     55.69 o 
  -3   6  11      469.13      496.53     86.91 o 
  -2   6  11        4.49      -69.06     69.06 o 
  -1   6  11      872.73      817.25    124.11 o 
   0   6  11       22.81       49.31     72.90 o 
   1   6  11     1606.52     1619.52    112.00 o 
   2   6  11      432.86      467.11    181.37 o 
   3   6  11      643.35      693.53    188.58 o 
   4   6  11       21.23      102.81    168.67 o 
   5   6  11      456.19      279.76    171.05 o 
   6   6  11       37.32     -105.02    155.16 o 
   7   6  11      117.98      233.23    170.39 o 
   8   6  11       31.10      209.80    167.28 o 
   9   6  11      872.87      910.95    192.67 o 
  10   6  11      789.64      959.85    194.80 o 
  11   6  11      150.42      163.43    164.66 o 
  12   6  11      555.78      581.52    139.06 o 
  13   6  11        8.42      -73.37    112.57 o 
  14   6  11      932.38      910.48    141.51 o 
  15   6  11       74.04       25.84    119.13 o 
  16   6  11      559.34      433.41    131.49 o 
 -13   7  11       44.32       14.39     57.20 o 
 -12   7  11        0.23      -54.63     54.63 o 
 -11   7  11       12.60      -71.90     71.90 o 
 -10   7  11       30.67       74.54     64.93 o 
  -9   7  11      121.30       19.44     63.82 o 
  -8   7  11       76.17       74.84     58.12 o 
  -7   7  11      115.73       17.43     57.41 o 
  -6   7  11        6.11      -55.34     55.34 o 
  -5   7  11       56.58      -47.96     59.31 o 
  -4   7  11      255.00      142.57     65.36 o 
  -3   7  11      201.42      122.44     64.31 o 
  -2   7  11        5.17      -35.65     60.63 o 
  -1   7  11        0.17      -53.32     79.29 o 
   0   7  11      225.37      168.82     97.98 o 
   1   7  11       32.09      -67.59    140.45 o 
   2   7  11        5.63      -77.99     77.99 o 
   3   7  11      136.97      132.05    185.88 o 
   4   7  11      179.97      150.65    188.25 o 
   5   7  11        0.56       30.47    175.31 o 
   6   7  11       81.59     -123.53    177.27 o 
   7   7  11       16.58     -169.57    169.57 o 
   8   7  11        1.44     -163.35    163.35 o 
   9   7  11        0.31     -113.05    174.16 o 
  10   7  11       54.09     -168.34    168.34 o 
  11   7  11      113.26      164.99    182.60 o 
  -5   8  11      481.13      289.58    127.26 o 
  -4   8  11      110.34       31.01     62.38 o 
  -3   8  11      527.18      455.19     72.03 o 
  -2   8  11      351.34      292.19     69.08 o 
  -1   8  11      253.71      149.42     66.01 o 
   0   8  11        0.85       68.02     64.49 o 
   1   8  11       86.33       91.49     83.48 o 
   2   8  11        3.88     -113.63    131.11 o 
   3   8  11      167.66       20.44    134.31 o 
 -24   0  12      911.33      963.51    155.80 o 
 -23   0  12      475.20      509.93     83.78 o 
 -22   0  12       81.57      134.48     88.85 o 
 -21   0  12      185.07      222.51     71.57 o 
 -20   0  12     1266.22     1368.94    166.60 o 
 -19   0  12      161.03      241.27     66.52 o 
 -18   0  12      826.00      965.87     79.97 o 
 -17   0  12      830.36      959.26    107.96 o 
 -16   0  12     2161.85     2239.50     93.94 o 
 -15   0  12        5.91        3.54     52.69 o 
 -14   0  12     2753.33     2992.64     99.85 o 
 -13   0  12       32.75       67.33     49.61 o 
 -12   0  12     1097.22     1223.66     97.51 o 
 -11   0  12       14.38      -12.79     36.53 o 
 -10   0  12      483.64      608.20     88.44 o 
  -9   0  12      273.57      228.96     72.40 o 
  -8   0  12     5725.39     5558.84    214.42 o 
  -7   0  12       12.87       49.80     49.36 o 
  -6   0  12     9162.36     9355.61    691.32 o 
  -5   0  12      381.81      388.66    102.32 o 
  -4   0  12     1232.93     1384.27    101.95 o 
  -3   0  12      477.75      476.70     94.25 o 
  -2   0  12      513.38      631.66    118.62 o 
  -1   0  12      327.91      355.53     73.30 o 
   0   0  12     1236.64     1295.70    133.00 o 
   1   0  12     2505.96     2356.25    195.46 o 
   2   0  12      116.14      133.20    133.12 o 
   3   0  12       21.85      -18.02    124.76 o 
   5   0  12      198.69      291.31    138.53 o 
   6   0  12     2601.19     2511.44    120.19 o 
   7   0  12     3006.76     3306.68    179.08 o 
   8   0  12     1466.94     1487.69    113.76 o 
   9   0  12      286.63      394.29     89.19 o 
  10   0  12       82.15      112.37     82.93 o 
  11   0  12     1867.77     1821.94    190.87 o 
  12   0  12        4.83      -13.78     82.86 o 
  13   0  12     1151.49     1210.76    115.60 o 
  14   0  12        0.95      -82.45     82.45 o 
  15   0  12     2085.88     1763.83    125.42 o 
  16   0  12        0.19       45.72     92.03 o 
  17   0  12     1389.33     1597.14    302.24 o 
  18   0  12       38.50      -22.15    101.87 o 
  19   0  12     1165.60     1312.76    489.39 o 
  20   0  12      183.19      262.88    167.94 o 
  21   0  12      447.27      273.86    176.29 o 
  22   0  12      553.99      714.99    199.72 o 
 -24   1  12       15.75       36.93     67.37 o 
 -23   1  12      148.68      112.26     64.78 o 
 -22   1  12       14.30      -58.54     58.54 o 
 -21   1  12        5.16      -56.39     56.39 o 
 -20   1  12        1.62      -50.84     55.35 o 
 -19   1  12       57.25      -49.48     72.32 o 
 -18   1  12      859.64     1029.40     71.72 o 
 -17   1  12       19.21      -35.14     44.29 o 
 -16   1  12      220.56      202.14     47.51 o 
 -15   1  12      220.69      226.32     43.41 o 
 -14   1  12       60.39       45.95     36.08 o 
 -13   1  12       40.00       32.14     36.68 o 
 -12   1  12        0.13      -29.23     30.26 o 
 -11   1  12      187.07      102.28     33.01 o 
 -10   1  12       59.62       58.73     32.50 o 
  -9   1  12        1.28       61.06     34.56 o 
  -8   1  12       23.17      -15.47     33.24 o 
  -7   1  12      227.37      151.76     42.17 o 
  -6   1  12       28.86      -10.78     39.75 o 
  -5   1  12      726.22      778.02     81.41 o 
  -4   1  12       51.93       71.50     57.58 o 
  -3   1  12       26.90      -34.43     58.55 o 
  -2   1  12      103.99      121.90     62.76 o 
  -1   1  12      291.91      258.55     63.53 o 
   0   1  12       38.37       22.31     87.23 o 
   1   1  12       35.82       34.01     57.33 o 
   2   1  12      593.32      577.85    176.82 o 
   3   1  12       69.44      160.22     97.00 o 
   4   1  12     1193.43     1032.34    118.38 o 
   5   1  12      776.94      668.19    112.48 o 
   6   1  12        5.10        9.34     68.22 o 
   7   1  12       64.84       -0.28     54.92 o 
   8   1  12       48.65        9.11     61.51 o 
   9   1  12       64.35        5.50     55.09 o 
  10   1  12       64.94        6.97     55.49 o 
  11   1  12        7.73      -47.24     54.32 o 
  12   1  12      357.26      299.70     91.16 o 
  13   1  12       15.26      -22.45     52.79 o 
  14   1  12        1.76      -36.54     36.54 o 
  15   1  12       34.82      -47.49     47.49 o 
  16   1  12        1.71      -59.04    123.68 o 
  17   1  12      159.23      160.14     80.72 o 
  18   1  12      128.72       21.43     81.73 o 
  19   1  12        9.73      -78.72     78.72 o 
  20   1  12       11.11     -101.92    101.92 o 
  21   1  12        3.55       45.77    115.93 o 
  22   1  12       45.60      -48.85    119.07 o 
 -23   2  12      376.49      460.97     83.13 o 
 -22   2  12      768.76      741.92    109.84 o 
 -21   2  12      416.15      369.84     75.81 o 
 -20   2  12      271.22      282.82     92.77 o 
 -19   2  12      114.19      140.20     66.91 o 
 -18   2  12     1044.56     1090.41     84.60 o 
 -17   2  12       35.94       80.54     61.29 o 
 -16   2  12     1417.25     1498.94     84.54 o 
 -15   2  12       19.05        7.57     55.15 o 
 -14   2  12      491.50      506.79     64.91 o 
 -13   2  12        2.93      -21.86     45.91 o 
 -12   2  12     1215.11     1168.60    181.13 o 
 -11   2  12      194.98       99.22     78.82 o 
 -10   2  12     2044.94     2032.70    129.72 o 
  -9   2  12       56.20       52.51     74.81 o 
  -8   2  12     1424.24     1382.10    109.57 o 
  -7   2  12      262.66      167.25     68.26 o 
  -6   2  12     1631.88     1716.65     75.71 o 
  -5   2  12      853.94      813.01     72.55 o 
  -4   2  12     1517.16     1462.43     89.50 o 
  -3   2  12       16.95      -57.40     57.40 o 
  -2   2  12     1137.35     1193.33     91.89 o 
  -1   2  12       83.31       77.67     59.63 o 
   0   2  12      461.36      409.72    121.04 o 
   1   2  12      371.78      269.63    222.45 o 
   2   2  12      494.15      436.05    113.08 o 
   3   2  12     6252.16     6628.69    323.66 o 
   4   2  12      397.25      254.01    104.90 o 
   5   2  12     1096.13     1115.83    178.99 o 
   6   2  12        8.92     -113.58    113.58 o 
   7   2  12       39.48        5.98     73.36 o 
   8   2  12      263.14      198.90     91.75 o 
   9   2  12     2555.12     2613.84    274.10 o 
  10   2  12      443.45      524.32    100.89 o 
  11   2  12      767.53      863.22    109.98 o 
  12   2  12        6.18       58.99     96.42 o 
  13   2  12      494.04      577.94    104.30 o 
  14   2  12       36.05      -86.01     86.01 o 
  15   2  12     1078.14     1143.56    125.24 o 
  16   2  12       17.28       -3.93    117.19 o 
  17   2  12     1363.45     1562.38    278.90 o 
  18   2  12       76.12      -66.04    103.53 o 
  19   2  12      537.49      452.98    123.09 o 
  20   2  12      107.44      255.75    177.44 o 
  21   2  12      283.20      238.96    181.37 o 
  22   2  12      315.82      410.50    201.36 o 
 -22   3  12       10.25      -54.42     54.42 o 
 -21   3  12       11.13        8.34     68.07 o 
 -20   3  12       11.74        8.68     46.70 o 
 -19   3  12      132.16       76.39     85.59 o 
 -18   3  12      163.64      254.74     68.47 o 
 -17   3  12      488.22      458.41     49.87 o 
 -16   3  12        0.64      -15.44     67.34 o 
 -15   3  12      794.16      735.01     72.89 o 
 -14   3  12       33.87       58.31     46.12 o 
 -13   3  12       51.84      -57.27     57.27 o 
 -12   3  12      277.41      130.86     83.59 o 
 -11   3  12       36.75        3.22     80.16 o 
 -10   3  12        0.85        0.40     77.60 o 
  -9   3  12      212.17      234.42     81.76 o 
  -8   3  12       21.72      -40.13     71.50 o 
  -7   3  12      760.47      842.23     70.69 o 
  -6   3  12        1.89      -70.91     70.91 o 
  -5   3  12      172.38       35.70     72.05 o 
  -4   3  12        9.06       61.67     68.92 o 
  -3   3  12      780.53      867.08    103.38 o 
  -2   3  12      107.33       49.44     67.88 o 
  -1   3  12      134.08      -39.73    139.59 o 
   0   3  12      274.68      143.20    144.42 o 
   1   3  12      146.02       76.84    136.56 o 
   2   3  12      309.97      197.75    143.93 o 
   3   3  12     1608.87     1953.70    194.15 o 
   4   3  12     1227.15     1284.50    188.42 o 
   5   3  12       68.28      150.49    146.80 o 
   6   3  12      661.28      849.01    178.83 o 
   7   3  12      638.42      769.06    169.74 o 
   8   3  12      515.76      525.29    105.76 o 
   9   3  12      146.66      -10.73     94.80 o 
  10   3  12       56.25       24.79     95.24 o 
  11   3  12       29.02      -41.16     91.92 o 
  12   3  12      162.22      144.81    100.73 o 
  13   3  12        3.00      -92.84     92.84 o 
  14   3  12      378.61      292.68    106.18 o 
  15   3  12       86.28       45.77    102.53 o 
  16   3  12       99.61      245.87    110.82 o 
  17   3  12        6.19      -99.60     99.60 o 
  18   3  12       74.21     -101.83    103.87 o 
  19   3  12       39.31     -162.94    162.94 o 
  20   3  12      433.19      389.45    196.93 o 
  21   3  12      152.73     -121.24    181.04 o 
 -21   4  12       47.73        5.90    120.83 o 
 -20   4  12      627.43      581.46    124.73 o 
 -19   4  12        2.23      -46.31     48.09 o 
 -18   4  12      127.44       83.87     49.71 o 
 -17   4  12       96.74       69.80     48.48 o 
 -16   4  12       21.63       80.97     45.50 o 
 -15   4  12       89.84      102.36     46.67 o 
 -14   4  12     2077.97     1814.76     83.23 o 
 -13   4  12      347.20      296.24     50.46 o 
 -12   4  12     1019.17     1060.01     71.01 o 
 -11   4  12        1.94      -58.53     58.53 o 
 -10   4  12      714.10      784.34     61.70 o 
  -9   4  12       51.48        8.46     55.76 o 
  -8   4  12      298.12      310.32     51.85 o 
  -7   4  12        1.69      -46.13     46.13 o 
  -6   4  12      262.08      262.06     79.57 o 
  -5   4  12       32.81      -21.22     69.13 o 
  -4   4  12      483.35      372.98     81.14 o 
  -3   4  12      276.87      263.41     76.99 o 
  -2   4  12      167.72      379.78    160.48 o 
  -1   4  12      134.87      226.34    156.96 o 
   0   4  12      485.25      294.01    163.43 o 
   1   4  12      526.33      396.90    159.01 o 
   2   4  12      115.07      119.44    147.54 o 
   3   4  12      224.18      121.32    153.44 o 
   4   4  12      976.64     1087.65    189.15 o 
   5   4  12     2610.42     2378.45    208.16 o 
   6   4  12       61.99        5.08    149.99 o 
   7   4  12      764.06      985.49    180.96 o 
   8   4  12      370.73      395.59    163.76 o 
   9   4  12      280.22      287.69    140.49 o 
  10   4  12       25.36       49.46    203.49 o 
  11   4  12      607.16      656.37    196.69 o 
  12   4  12       50.86       23.08    105.28 o 
  13   4  12       60.65      -45.59    102.38 o 
  14   4  12       96.97      139.92    110.79 o 
  15   4  12      105.43       80.01    155.61 o 
  16   4  12        0.39     -107.15    107.15 o 
  17   4  12      609.68      532.06    126.29 o 
  18   4  12       66.87      172.52    176.86 o 
  19   4  12      754.25      704.75    206.44 o 
 -18   5  12      568.64      547.68     62.28 o 
 -17   5  12      340.90      331.11     55.93 o 
 -16   5  12      470.28      385.57     55.23 o 
 -15   5  12      367.00      423.33     56.72 o 
 -14   5  12       25.35       17.82     47.18 o 
 -13   5  12      415.90      472.59     57.65 o 
 -12   5  12        4.86       17.83     56.63 o 
 -11   5  12      642.35      609.37     66.68 o 
 -10   5  12        1.54      -77.38     94.74 o 
  -9   5  12      407.85      475.97     63.07 o 
  -8   5  12       76.03      134.23     55.36 o 
  -7   5  12      449.44      503.30     94.88 o 
  -6   5  12      184.68      138.81     55.81 o 
  -5   5  12      705.45      725.49     97.81 o 
  -4   5  12        2.98       11.25     73.24 o 
  -3   5  12      979.61      954.41    100.75 o 
  -2   5  12       20.02      -31.49     70.70 o 
  -1   5  12      434.08      273.45    174.57 o 
   0   5  12      257.75      321.45    175.88 o 
   1   5  12      613.97      704.26    182.84 o 
   2   5  12      187.11       73.81    156.47 o 
   3   5  12      225.91     -100.19    156.22 o 
   4   5  12       45.46      146.88    163.35 o 
   5   5  12      940.80      951.82    197.67 o 
   6   5  12     1293.08     1859.74    223.23 o 
   7   5  12      205.02      343.98    171.21 o 
   8   5  12      545.88      974.19    194.31 o 
   9   5  12       60.81      267.71    174.82 o 
  10   5  12      424.29      429.59    175.80 o 
  11   5  12      447.08      590.09    123.82 o 
  12   5  12      370.43      204.75    118.76 o 
  13   5  12       59.02     -110.36    110.36 o 
  14   5  12      194.31       32.53    113.63 o 
  15   5  12       21.03     -115.30    115.30 o 
  16   5  12      521.04      483.94    134.08 o 
  17   5  12       50.97      107.26    125.94 o 
 -15   6  12      394.00      374.55     60.82 o 
 -14   6  12      107.41       66.81     56.73 o 
 -13   6  12      256.80      237.72     57.98 o 
 -12   6  12      874.10      777.59     78.67 o 
 -11   6  12      223.59      186.93     64.44 o 
 -10   6  12      392.90      335.03     66.48 o 
  -9   6  12        1.59      -56.77     56.77 o 
  -8   6  12      666.45      772.04     73.37 o 
  -7   6  12        5.63      -57.34     57.34 o 
  -6   6  12       30.11      -56.29     58.58 o 
  -5   6  12        4.79       33.24     59.09 o 
  -4   6  12        6.53      -19.43     56.30 o 
  -3   6  12       81.70      -77.67     77.67 o 
  -2   6  12        3.70      -48.78    101.99 o 
  -1   6  12       13.99      -86.92    170.88 o 
   0   6  12        2.35      -97.40    175.31 o 
   1   6  12        9.80     -130.42    169.82 o 
   2   6  12      168.82        3.19    175.88 o 
   3   6  12      182.23       68.98    179.57 o 
   4   6  12      135.79      -12.53    174.00 o 
   5   6  12       86.12      164.41    181.21 o 
   6   6  12       23.74       53.00    170.80 o 
   7   6  12      284.12      160.40    180.39 o 
   8   6  12       13.46      -87.41    170.15 o 
   9   6  12      116.77      180.47    176.05 o 
  10   6  12       52.83      145.65    176.54 o 
  11   6  12      136.87       76.35    180.06 o 
  12   6  12      156.88      185.63    189.56 o 
  13   6  12        3.60      117.31    182.68 o 
 -10   7  12       21.91       74.88     68.99 o 
  -9   7  12      568.26      526.06     75.20 o 
  -8   7  12       48.32       42.12     59.36 o 
  -7   7  12      581.49      622.16     82.12 o 
  -6   7  12      221.67       99.05     65.63 o 
  -5   7  12      259.25      290.58     70.73 o 
  -4   7  12       82.38       86.16     67.49 o 
  -3   7  12      538.24      553.30     76.41 o 
  -2   7  12      181.60      194.54     68.10 o 
  -1   7  12     1020.94     1051.19    242.32 o 
   0   7  12      194.14       -1.15    203.08 o 
   1   7  12      292.96      150.57    198.08 o 
   2   7  12      414.55      267.06    207.58 o 
   3   7  12      189.93       81.67    193.90 o 
   4   7  12      670.72     1051.36    230.11 o 
   5   7  12      491.69      718.68    213.40 o 
   6   7  12      525.87      637.42    217.91 o 
   7   7  12      185.17      179.08    195.30 o 
   8   7  12      561.04      512.73    206.52 o 
 -22   1  13      438.01      524.14     73.68 o 
 -21   1  13        6.26      -23.84     60.39 o 
 -20   1  13      427.07      434.73     69.26 o 
 -19   1  13      212.14      227.57     62.12 o 
 -18   1  13      409.74      380.35     64.31 o 
 -17   1  13      253.11      282.92     59.76 o 
 -16   1  13      700.26      821.07     68.49 o 
 -15   1  13      416.62      424.13     60.34 o 
 -14   1  13      341.30      413.76     69.62 o 
 -13   1  13       53.03        0.38     49.05 o 
 -12   1  13     1039.38      963.50     64.55 o 
 -11   1  13       27.78       20.63     38.90 o 
 -10   1  13      973.15      884.05     86.72 o 
  -9   1  13       54.17       -6.18     68.21 o 
  -8   1  13      535.67      510.46    111.91 o 
  -7   1  13      207.63      171.26     68.25 o 
  -6   1  13      461.09      510.09    113.55 o 
  -5   1  13      941.33      781.58    123.41 o 
  -4   1  13      364.30      434.07    112.46 o 
  -3   1  13     1197.26      913.36    145.04 o 
  -2   1  13      784.17      639.75    118.83 o 
  -1   1  13     1741.11     1510.91    143.05 o 
   0   1  13       99.49      -94.56    100.70 o 
   1   1  13     1296.86     1296.14    134.94 o 
   2   1  13       50.24        0.95     98.82 o 
   3   1  13     1791.31     1596.74    261.24 o 
   4   1  13        4.80      -97.60     97.60 o 
   5   1  13     2079.94     2088.26    143.09 o 
   6   1  13        1.03      -71.80     99.03 o 
   7   1  13     3261.33     3023.49    223.80 o 
   8   1  13        1.84       30.18     75.37 o 
   9   1  13      938.16      964.57    219.36 o 
  10   1  13       85.59      -30.12     74.89 o 
  11   1  13     1400.99     1569.18    234.20 o 
  12   1  13      124.59       58.77     81.87 o 
  13   1  13     1440.37     1560.70    124.99 o 
  14   1  13      229.44       71.40     86.59 o 
  15   1  13      667.65      576.82    119.62 o 
  16   1  13      152.24       88.24    107.92 o 
  17   1  13      174.82       57.34    121.53 o 
  18   1  13      106.73      117.89    113.23 o 
  19   1  13      141.67       15.59    115.00 o 
  20   1  13      818.60      814.94    201.60 o 
 -21   2  13      259.32      209.28     78.58 o 
 -20   2  13        0.89      -54.09     64.78 o 
 -19   2  13      275.25      302.94     73.97 o 
 -18   2  13       11.14       28.00     65.27 o 
 -17   2  13      431.65      580.86     74.66 o 
 -16   2  13      264.26      290.26     68.02 o 
 -15   2  13       17.33       -5.04     58.09 o 
 -14   2  13       59.50        4.97     91.01 o 
 -13   2  13       77.90       29.44     40.96 o 
 -12   2  13      195.40      145.35     66.00 o 
 -11   2  13      385.88      279.79     94.18 o 
 -10   2  13        1.38      -78.88     78.88 o 
  -9   2  13      292.68      282.09     99.49 o 
  -8   2  13      184.63      104.66     99.00 o 
  -7   2  13       76.55       61.01    103.91 o 
  -6   2  13     1892.97     1343.78    141.36 o 
  -5   2  13       86.98       82.48    123.00 o 
  -4   2  13      336.99      352.18    116.49 o 
  -3   2  13      194.56      255.07    114.91 o 
  -2   2  13      114.70      108.36    110.47 o 
  -1   2  13      101.93      -53.17    106.32 o 
   0   2  13       93.23      -30.33    105.57 o 
   1   2  13       62.39     -104.66    104.66 o 
   2   2  13       37.15     -105.27    105.27 o 
   3   2  13        0.81     -100.20    104.89 o 
   4   2  13       58.77       -0.21    109.21 o 
   5   2  13     1577.69     1369.97    145.43 o 
   6   2  13      168.08      125.31    112.12 o 
   7   2  13       40.15       59.47    137.46 o 
   8   2  13       78.72      -63.04     88.15 o 
   9   2  13        0.27       67.60     91.49 o 
  10   2  13      728.37      713.51    114.31 o 
  11   2  13        7.91      -80.79     91.24 o 
  12   2  13      164.54      144.38    100.80 o 
  13   2  13      379.26      433.63    112.64 o 
  14   2  13      134.14       43.46     99.40 o 
  15   2  13       53.72        1.95    103.24 o 
  16   2  13       26.75     -105.44    105.44 o 
  17   2  13      161.17      176.10    124.56 o 
  18   2  13      227.45      215.56    119.73 o 
  19   2  13       58.21      -94.17    116.03 o 
  20   2  13       61.88      -89.62    176.70 o 
 -20   3  13      296.08      263.35     77.36 o 
 -19   3  13       23.68      -44.51     68.32 o 
 -18   3  13      862.92      973.16    145.58 o 
 -17   3  13      494.47      379.72     74.35 o 
 -16   3  13      764.96      761.81     79.98 o 
 -15   3  13       55.90       69.68     60.63 o 
 -14   3  13      175.36       99.20     61.63 o 
 -13   3  13        3.83      -81.79     87.05 o 
 -12   3  13      143.58       66.06     89.16 o 
 -11   3  13       92.70       98.84     87.63 o 
 -10   3  13      456.95      410.45     98.31 o 
  -9   3  13      751.41      698.07    120.46 o 
  -8   3  13      375.58      506.36    150.32 o 
  -7   3  13      774.73      769.57     58.22 o 
  -6   3  13      107.69      -63.24    148.03 o 
  -5   3  13       83.47       64.47    157.70 o 
  -4   3  13      753.04      440.32    171.79 o 
  -3   3  13      832.57      811.00    190.87 o 
  -2   3  13      280.53      285.00    166.05 o 
  -1   3  13     1288.35     1471.52    210.78 o 
   0   3  13      720.31      732.52    188.91 o 
   1   3  13     1311.28     1507.65    215.20 o 
   2   3  13      548.47      604.65    183.58 o 
   3   3  13     1224.81     1233.05    201.11 o 
   4   3  13      589.03      511.59    174.49 o 
   5   3  13     1296.66     1109.76    198.74 o 
   6   3  13       11.29       36.29    155.97 o 
   7   3  13      261.09      172.19    159.25 o 
   8   3  13      389.53      393.71    168.84 o 
   9   3  13     1363.33     1580.61    141.95 o 
  10   3  13       77.91       59.97    102.07 o 
  11   3  13     1052.07     1478.67    141.75 o 
  12   3  13        4.08       -0.39    100.45 o 
  13   3  13      497.00      407.65    112.07 o 
  14   3  13       80.23      -94.84    102.79 o 
  15   3  13      308.79      273.31    115.24 o 
  16   3  13      234.94      300.64    118.92 o 
  17   3  13      252.99      171.11    119.54 o 
  18   3  13      201.46       57.92    118.40 o 
  19   3  13      287.19      164.17    184.32 o 
 -18   4  13        7.69      -34.20     48.15 o 
 -17   4  13       13.84      -44.94     44.94 o 
 -16   4  13       91.46       49.55     46.67 o 
 -15   4  13      133.61      116.76     49.09 o 
 -14   4  13      173.99      157.51     46.77 o 
 -13   4  13      205.12      210.76     50.46 o 
 -12   4  13       12.94       57.33     55.09 o 
 -11   4  13      197.89      222.97    124.66 o 
 -10   4  13       90.84       32.00     52.35 o 
  -9   4  13      392.71      418.49     64.17 o 
  -8   4  13       25.95      -19.51     59.90 o 
  -7   4  13      607.34      646.43     71.98 o 
  -6   4  13      367.54      317.57    200.46 o 
  -5   4  13      133.15      300.07    177.19 o 
  -4   4  13      598.58      410.01    178.91 o 
  -3   4  13       45.90      -43.09    163.51 o 
  -2   4  13      684.17      354.55    178.26 o 
  -1   4  13      234.61       77.41    170.07 o 
   0   4  13      705.18      957.48    204.88 o 
   1   4  13        0.99     -152.94    152.94 o 
   2   4  13      797.12     1008.84    200.29 o 
   3   4  13     1015.95     1134.50    201.19 o 
   4   4  13      169.34      -52.18    161.46 o 
   5   4  13      219.48       68.98    164.58 o 
   6   4  13       37.34      -38.34    164.82 o 
   7   4  13      478.48      598.50    188.74 o 
   8   4  13      735.16      756.94    196.61 o 
   9   4  13       49.03     -161.79    161.79 o 
  10   4  13      308.92      276.48    179.49 o 
  11   4  13      861.56     1037.29    136.46 o 
  12   4  13      317.20      180.91    174.37 o 
  13   4  13       31.38      124.55    116.10 o 
  14   4  13      318.07      134.20    120.37 o 
  15   4  13      124.34       96.53    122.20 o 
  16   4  13     1035.36     1189.85    191.24 o 
  17   4  13       80.23       84.76    122.09 o 
 -16   5  13       94.15       77.50     52.65 o 
 -15   5  13       24.15       -7.06     50.18 o 
 -14   5  13      486.64      450.35     58.63 o 
 -13   5  13       13.00       18.76     52.11 o 
 -12   5  13        6.78       62.97     61.08 o 
 -11   5  13       10.47      -15.52     58.10 o 
 -10   5  13       43.33       31.61     58.34 o 
  -9   5  13       10.76      -33.30     67.34 o 
  -8   5  13       97.31       94.21     58.59 o 
  -7   5  13      326.89      351.81     96.52 o 
  -6   5  13       18.72      -54.87     54.87 o 
  -5   5  13      121.35       20.35     70.50 o 
  -4   5  13      180.82      200.29    183.50 o 
  -3   5  13       80.13      139.92    180.88 o 
  -2   5  13      196.66      159.42    183.91 o 
  -1   5  13      545.74      725.73    203.16 o 
   0   5  13        2.66       26.46    175.23 o 
   1   5  13      285.07      133.86    183.66 o 
   2   5  13       40.13     -155.97    155.97 o 
   3   5  13        8.27     -144.42    166.30 o 
   4   5  13      388.35      148.03    182.84 o 
   5   5  13      329.59      543.21    195.87 o 
   6   5  13       32.56     -123.86    169.90 o 
   7   5  13      489.12      613.99    200.21 o 
   8   5  13       17.69      -50.54    169.66 o 
   9   5  13      233.21      298.43    189.97 o 
  10   5  13      266.06      379.78    189.48 o 
  11   5  13      252.36      440.48    196.77 o 
  12   5  13       80.02      162.69    188.01 o 
  13   5  13      519.94      433.26    384.90 o 
  14   5  13       90.24      -39.74    131.24 o 
 -12   6  13      116.71      124.11     67.34 o 
 -11   6  13      387.03      422.78    118.52 o 
 -10   6  13      352.75      377.64     84.05 o 
  -9   6  13      570.97      731.46    152.15 o 
  -8   6  13      812.31      921.73    106.61 o 
  -7   6  13      646.03      641.29    155.85 o 
  -6   6  13      161.78       28.65     93.71 o 
  -5   6  13      220.70      184.11    112.19 o 
  -4   6  13      208.91       45.84     79.88 o 
  -3   6  13       16.24     -155.40    190.30 o 
  -2   6  13      281.87      428.77    221.84 o 
  -1   6  13        3.42       -0.49    187.68 o 
   0   6  13      327.25      192.10    197.59 o 
   1   6  13       44.24      -81.18    183.83 o 
   2   6  13      223.16      110.43    194.48 o 
   3   6  13      326.37      162.94    192.76 o 
   4   6  13     1352.10     1369.78    235.35 o 
   5   6  13      390.55      322.44    194.31 o 
   6   6  13       55.59      -74.55    181.53 o 
   7   6  13      124.22       65.95    187.19 o 
   8   6  13      399.90      502.90    208.65 o 
   9   6  13       84.11       83.80    187.84 o 
  10   6  13      361.43      602.60    208.16 o 
  -3   7  13       92.02      103.14    219.87 o 
  -2   7  13       27.72      -25.03     87.83 o 
  -1   7  13        2.67      -28.92    210.45 o 
   0   7  13        6.02       53.90    213.32 o 
 -20   0  14      109.62       72.66    142.87 o 
 -19   0  14     1246.22     1394.84    184.81 o 
 -18   0  14      162.64      150.08    138.61 o 
 -17   0  14     1766.92     1892.92    195.38 o 
 -16   0  14       10.79        7.08     80.17 o 
 -15   0  14       66.00        9.60     77.31 o 
 -14   0  14      477.01      508.24     68.16 o 
 -13   0  14      592.65      544.38     79.10 o 
 -12   0  14       68.56       28.98     61.74 o 
 -11   0  14      816.94      878.05     75.64 o 
 -10   0  14       43.88       87.47     56.99 o 
  -9   0  14     1379.41     1278.50    101.99 o 
  -8   0  14        1.57      -68.40    150.90 o 
  -7   0  14     2025.90     1624.79    218.07 o 
  -6   0  14      538.33      518.22    171.95 o 
  -5   0  14      406.17      328.17    165.23 o 
  -4   0  14       50.02      -84.13    148.60 o 
  -3   0  14      744.83      399.69    173.10 o 
  -2   0  14      414.34      268.94    166.30 o 
  -1   0  14     1373.14     1001.79    193.66 o 
   0   0  14        1.57       -1.88    154.50 o 
   2   0  14      108.36      -35.06    154.66 o 
   3   0  14      923.75      920.12    195.05 o 
   4   0  14       39.08      -88.06    156.88 o 
   5   0  14      527.23      392.97    174.90 o 
   6   0  14      208.75      283.11    166.21 o 
   7   0  14      403.11      650.93    189.40 o 
   8   0  14      226.85        4.10    155.32 o 
   9   0  14     1340.43     1231.09    212.34 o 
  10   0  14     1159.03     1382.23    167.28 o 
  11   0  14      265.98      276.77    101.95 o 
  12   0  14     1101.20     1268.33    281.35 o 
  13   0  14        6.24        0.64    101.05 o 
  14   0  14      238.85      130.40    108.03 o 
  15   0  14        7.63      -42.07    142.87 o 
  16   0  14     1060.66      992.61    135.01 o 
  17   0  14      234.95      208.87    119.46 o 
  18   0  14      871.81      834.80    223.15 o 
 -20   1  14        2.64      -35.11     62.12 o 
 -19   1  14      344.84      173.13     91.03 o 
 -18   1  14       25.60      -22.68     59.82 o 
 -17   1  14      268.56      267.55     62.58 o 
 -16   1  14      157.50      154.05     60.22 o 
 -15   1  14        7.50      -14.10     57.76 o 
 -14   1  14       16.68      -55.83     55.83 o 
 -13   1  14        1.69       28.36     56.90 o 
 -12   1  14        5.26      -51.75     58.12 o 
 -11   1  14       51.53        0.15     59.28 o 
 -10   1  14       48.84       -4.02    104.50 o 
  -9   1  14      179.79       24.43    106.64 o 
  -8   1  14      524.33      148.94    112.25 o 
  -7   1  14      145.19        9.52    170.97 o 
  -6   1  14        6.08     -105.62    105.62 o 
  -5   1  14       19.50      -19.38    105.32 o 
  -4   1  14       41.93       15.89    109.54 o 
  -3   1  14        1.58      -50.04    108.17 o 
  -2   1  14      147.92       88.74    112.84 o 
  -1   1  14        2.76      -69.73    109.44 o 
   0   1  14       59.60       20.56    112.66 o 
   1   1  14      191.91       -5.82    111.91 o 
   2   1  14       89.31      -96.46    110.10 o 
   3   1  14        0.18       31.20    110.36 o 
   4   1  14       51.74     -105.44    105.44 o 
   5   1  14       44.17     -105.08    105.08 o 
   6   1  14       61.93      -84.72    108.30 o 
   7   1  14      185.76       10.36    131.07 o 
   8   1  14       18.00      -87.44    106.00 o 
   9   1  14       98.57      107.62    141.27 o 
  10   1  14       19.34       41.68     85.41 o 
  11   1  14      130.65       46.94     87.30 o 
  12   1  14       29.44      -80.00     84.87 o 
  13   1  14       35.88      -54.44     89.39 o 
  14   1  14       62.72      -25.48     96.74 o 
  15   1  14       46.74       11.77    164.33 o 
  16   1  14        1.59     -116.20    116.20 o 
  17   1  14       17.65      -85.72    111.95 o 
  18   1  14       60.92       17.27    148.11 o 
 -19   2  14      287.91      299.70     77.27 o 
 -18   2  14      120.86       91.93     70.51 o 
 -17   2  14      257.05      203.58     69.72 o 
 -16   2  14      374.96      392.27     72.94 o 
 -15   2  14      798.82      725.55     77.28 o 
 -14   2  14      131.43      142.22     64.16 o 
 -13   2  14      407.72      372.46     67.56 o 
 -12   2  14      233.27      260.55     72.36 o 
 -11   2  14      756.61      684.03    188.82 o 
 -10   2  14       73.79      154.66    161.46 o 
  -9   2  14      874.83      665.76    190.95 o 
  -8   2  14      384.24      571.96    181.21 o 
  -7   2  14     1284.72     1237.80    206.93 o 
  -6   2  14       75.73       65.59    115.73 o 
  -5   2  14     1150.03      793.21    136.82 o 
  -4   2  14      490.48      415.84    131.28 o 
  -3   2  14     1169.00      982.34    152.49 o 
  -2   2  14        7.43      -85.74    138.40 o 
  -1   2  14      828.74      734.18    430.12 o 
   0   2  14       78.98        3.44    161.34 o 
   1   2  14      199.89       16.72    126.93 o 
   2   2  14      242.67      -15.53    122.75 o 
   3   2  14       17.79      -19.41    113.80 o 
   4   2  14       74.91      -52.06    112.04 o 
   5   2  14      448.83      281.81    120.97 o 
   6   2  14       36.95       50.71    156.06 o 
   7   2  14      738.09      625.05    180.88 o 
   8   2  14      267.15      363.80    170.23 o 
   9   2  14      256.45      175.06    170.15 o 
  10   2  14      607.34      613.08    141.39 o 
  11   2  14       21.12        7.76    101.07 o 
  12   2  14      349.41      183.00    110.44 o 
  13   2  14       23.14       34.32    199.47 o 
  14   2  14      273.61       57.08    110.30 o 
  15   2  14      259.75      335.15    121.31 o 
  16   2  14      654.36      811.91    229.58 o 
  17   2  14       35.05      -33.74    116.73 o 
 -18   3  14       23.24      -28.29    140.89 o 
 -17   3  14      329.64      163.54     70.58 o 
 -16   3  14      159.90       94.32     67.50 o 
 -15   3  14       59.37      194.49     66.95 o 
 -14   3  14       21.62       17.05     62.63 o 
 -13   3  14       79.69      111.06     66.05 o 
 -12   3  14      176.86      129.15     69.76 o 
 -11   3  14        3.80      -65.29     91.54 o 
 -10   3  14      299.87     -155.16    155.16 o 
  -9   3  14        6.45     -106.99    160.73 o 
  -8   3  14        9.57       -8.68    164.99 o 
  -7   3  14      123.98      251.82    174.65 o 
  -6   3  14      772.79      559.02    195.38 o 
  -5   3  14       13.62      208.49    181.70 o 
  -4   3  14      130.58      -16.22    174.00 o 
  -3   3  14       15.23      110.26    171.46 o 
  -2   3  14      110.54       -3.36    174.82 o 
  -1   3  14      101.58      -56.36    169.57 o 
   0   3  14     1083.84     1051.60    212.34 o 
   1   3  14       98.88       25.07    171.54 o 
   2   3  14      204.26       31.05    167.77 o 
   3   3  14       72.20       97.73    173.92 o 
   4   3  14       21.59     -102.97    161.63 o 
   5   3  14       44.52     -164.74    164.74 o 
   6   3  14      339.93      379.78    187.51 o 
   7   3  14      607.20      335.38    189.23 o 
   8   3  14      283.01      449.57    186.61 o 
   9   3  14       76.99      -56.11    168.10 o 
  10   3  14      710.07      422.38    174.73 o 
  11   3  14       59.43      100.85    108.87 o 
  12   3  14       26.61     -104.19    104.19 o 
  13   3  14       84.24      156.18    115.94 o 
  14   3  14       75.27      -87.58    165.19 o 
  15   3  14      178.56      142.83    118.10 o 
  16   3  14       24.32     -115.68    115.68 o 
 -16   4  14       44.77       94.81     68.26 o 
 -15   4  14      291.99      223.89     71.03 o 
 -14   4  14       73.92       60.45     66.93 o 
 -13   4  14      783.52      773.24     87.30 o 
 -12   4  14      187.15      166.87    111.86 o 
 -11   4  14      719.77      602.54    150.98 o 
 -10   4  14      158.03      126.66     64.29 o 
  -9   4  14      139.23       89.05     64.31 o 
  -8   4  14       47.12       74.12     64.88 o 
  -7   4  14      293.45      234.65    243.96 o 
  -6   4  14        7.86       22.24     65.01 o 
  -5   4  14     1385.63     1480.70    236.26 o 
  -4   4  14      175.60      178.91    186.94 o 
  -3   4  14      120.72      228.80    185.88 o 
  -2   4  14        3.51      126.07    186.45 o 
  -1   4  14       26.71      -82.66    173.83 o 
   0   4  14        4.95      -36.95    177.44 o 
   1   4  14      330.68      289.83    192.02 o 
   2   4  14        1.10       49.64    181.53 o 
   3   4  14      595.17      555.91    202.10 o 
   4   4  14     1590.47     1844.66    243.22 o 
   5   4  14      108.96     -107.07    176.54 o 
   6   4  14       26.06     -113.79    175.80 o 
   7   4  14       67.70     -122.06    172.93 o 
   8   4  14       70.22     -118.46    175.47 o 
   9   4  14       32.56      -67.42    175.80 o 
  10   4  14       22.59     -124.44    172.44 o 
  11   4  14       68.60      135.09    179.57 o 
  12   4  14       18.92     -141.72    178.91 o 
  13   4  14      214.25      395.97    129.08 o 
  14   4  14      497.58      399.20    226.63 o 
 -13   5  14       63.34      -19.87     56.18 o 
 -12   5  14        8.01        4.71     63.37 o 
 -11   5  14       50.56      -21.97     62.64 o 
 -10   5  14       12.97        9.50     71.84 o 
  -9   5  14      105.47      205.98     84.50 o 
  -8   5  14      623.75      802.96     89.13 o 
  -7   5  14       37.11       50.43     74.15 o 
  -6   5  14       22.44        4.76    116.24 o 
  -5   5  14        1.01      -80.57    162.53 o 
  -4   5  14      608.09      599.24    216.60 o 
  -3   5  14        1.57     -125.01    195.54 o 
  -2   5  14     1414.35     1100.84    243.71 o 
  -1   5  14        6.03      -71.02    197.92 o 
   0   5  14      445.84      431.72    216.68 o 
   1   5  14      208.44       88.80    196.85 o 
   2   5  14      912.93      777.74    219.54 o 
   3   5  14      486.78      713.19    212.91 o 
   4   5  14     1370.35     1350.28    235.76 o 
   5   5  14      191.94      391.25    200.87 o 
   6   5  14      648.69      687.88    208.65 o 
   7   5  14       63.07     -117.96    181.45 o 
   8   5  14      247.46      287.29    203.00 o 
   9   5  14      122.29      -99.86    186.37 o 
  10   5  14       69.02       72.83    190.95 o 
  11   5  14      580.87      836.73    222.25 o 
  -7   6  14       91.70      -19.83    174.24 o 
  -6   6  14      224.76       85.49     88.84 o 
  -5   6  14       43.88       20.30     85.79 o 
  -4   6  14       48.93       45.56     86.86 o 
  -3   6  14       94.10      -45.87    215.53 o 
  -2   6  14       27.01     -142.62    209.96 o 
  -1   6  14       66.61     -166.87    202.01 o 
   0   6  14       26.33      -84.13    199.88 o 
   1   6  14      156.91      195.54    210.12 o 
   2   6  14       51.33      260.83    212.09 o 
   3   6  14      986.65      954.44    240.35 o 
   4   6  14      134.59     -123.62    201.28 o 
   5   6  14      148.47      -18.68    211.60 o 
 -17   1  15      821.63      912.51    103.84 o 
 -16   1  15       12.25      -31.20     74.10 o 
 -15   1  15      129.33       30.26     76.75 o 
 -14   1  15        3.60      -68.44     68.44 o 
 -13   1  15      343.62      243.05     76.58 o 
 -12   1  15        1.77      -13.09     68.02 o 
 -11   1  15      801.62      842.84     81.19 o 
 -10   1  15        0.92       18.19     90.60 o 
  -9   1  15      914.95      724.90    138.50 o 
  -8   1  15       14.56     -112.61    112.61 o 
  -7   1  15     1060.65     1206.44    189.68 o 
  -6   1  15      165.84      162.27    125.81 o 
  -5   1  15      321.46       59.95    123.86 o 
  -4   1  15       11.96      -38.46    123.49 o 
  -3   1  15      915.81      894.34    361.88 o 
  -2   1  15      175.78      174.91    127.80 o 
  -1   1  15      563.29      420.47    137.94 o 
   0   1  15      559.58      141.01    136.23 o 
   1   1  15      415.74       25.94    177.27 o 
   2   1  15     1306.62     1103.09    153.12 o 
   3   1  15      368.19      132.20    125.44 o 
   4   1  15      554.22      481.33    135.91 o 
   5   1  15      834.77      651.44    136.28 o 
   6   1  15      872.75      634.43    139.27 o 
   7   1  15       16.75      -33.37    145.16 o 
   8   1  15      795.77      580.03    140.71 o 
   9   1  15       32.69      -94.60    118.02 o 
  10   1  15      859.33      633.01    143.08 o 
  11   1  15       81.48      100.01    131.48 o 
  12   1  15     1087.56     1160.93    180.91 o 
  13   1  15       53.88      -10.21    107.11 o 
  14   1  15      525.93      407.71    160.77 o 
  15   1  15        3.53      -79.19    112.93 o 
 -17   2  15      214.53      193.82    127.96 o 
 -16   2  15        9.17      -32.38     78.62 o 
 -15   2  15        8.33      149.53     78.18 o 
 -14   2  15      250.97      218.38    200.87 o 
 -13   2  15       91.83       58.81     74.96 o 
 -12   2  15       11.93      -70.94     73.63 o 
 -11   2  15       13.70      -82.36     82.36 o 
 -10   2  15       89.22       29.33    163.59 o 
  -9   2  15        5.20       48.09    166.38 o 
  -8   2  15      134.54      127.38    174.82 o 
  -7   2  15      125.82      219.87    177.85 o 
  -6   2  15        2.64       25.80    166.21 o 
  -5   2  15        5.95      -37.03    163.84 o 
  -4   2  15      107.14        9.55    125.42 o 
  -3   2  15       46.22     -114.63    124.72 o 
  -2   2  15        1.81      -53.14    260.83 o 
  -1   2  15      138.37        9.01    206.15 o 
   0   2  15        3.58     -124.09    124.09 o 
   1   2  15      609.13      460.90    142.89 o 
   2   2  15       68.81       36.21    126.91 o 
   3   2  15       22.19     -121.75    121.75 o 
   4   2  15      234.56      116.74    175.31 o 
   5   2  15      236.31        8.27    170.88 o 
   6   2  15      173.78      -38.83    169.00 o 
   7   2  15        2.92     -114.28    171.95 o 
   8   2  15       13.46     -141.48    165.97 o 
   9   2  15      199.83      108.79    178.42 o 
  10   2  15      453.37      475.30    192.51 o 
  11   2  15      381.63      262.06    193.08 o 
  12   2  15      163.16      366.29    122.11 o 
  13   2  15        9.60       49.15    113.90 o 
  14   2  15       66.53       82.21    120.22 o 
  15   2  15       47.91      242.13    128.45 o 
 -15   3  15      849.19      786.48     97.50 o 
 -14   3  15        0.09       -2.28     75.11 o 
 -13   3  15      127.83      158.00     82.33 o 
 -12   3  15       74.33      -43.79     88.95 o 
 -11   3  15       32.31     -174.82    174.82 o 
 -10   3  15      217.35      104.94    185.22 o 
  -9   3  15      653.88      707.95    207.99 o 
  -8   3  15        1.15     -112.39    169.49 o 
  -7   3  15      263.57      350.04    197.26 o 
  -6   3  15        1.98     -174.16    174.16 o 
  -5   3  15      306.89      203.24    196.53 o 
  -4   3  15       20.25      -16.30    191.53 o 
  -3   3  15      137.03        3.77    196.77 o 
  -2   3  15      575.57      396.74    210.29 o 
  -1   3  15      205.87       98.39    196.28 o 
   0   3  15     1351.53     1263.45    239.86 o 
   1   3  15       51.02      181.53    198.98 o 
   2   3  15      252.56      144.75    194.80 o 
   3   3  15      140.32      -12.78    187.10 o 
   4   3  15      543.95      550.58    207.09 o 
   5   3  15       91.25       79.71    191.69 o 
   6   3  15     1237.15     1258.28    233.72 o 
   7   3  15      374.30      253.70    181.29 o 
   8   3  15      641.39      551.07    192.76 o 
   9   3  15       15.34      -32.11    171.46 o 
  10   3  15      445.27      526.82    194.40 o 
  11   3  15        0.35       -9.75    173.34 o 
  12   3  15      239.04      -73.32    177.68 o 
  13   3  15        0.20      -69.12    115.09 o 
 -12   4  15     1039.02     1118.47    295.81 o 
 -11   4  15       13.56      321.94    199.88 o 
 -10   4  15      963.58      682.55    213.89 o 
  -9   4  15      186.99       88.88    190.22 o 
  -8   4  15     1050.10      278.12    203.32 o 
  -7   4  15      509.23      396.44     73.39 o 
  -6   4  15      122.05       56.39    123.66 o 
  -5   4  15       91.24      251.57    205.78 o 
  -4   4  15       32.69     -176.05    195.71 o 
  -3   4  15       82.33       20.07    208.16 o 
  -2   4  15       31.17       38.83    213.40 o 
  -1   4  15      208.61      167.69    211.52 o 
   0   4  15       30.70      -89.87    202.34 o 
   1   4  15        5.61      -46.86    201.28 o 
   2   4  15      280.88      124.68    202.10 o 
   3   4  15       20.28     -129.02    191.94 o 
   4   4  15      622.84      537.64    215.12 o 
   5   4  15       17.79     -176.21    182.60 o 
   6   4  15       62.57      187.27    200.78 o 
   7   4  15      308.54      369.70    207.01 o 
   8   4  15        3.52     -125.26    195.13 o 
   9   4  15      298.35      393.87    211.43 o 
  10   4  15       74.10      375.77    204.72 o 
  -8   5  15       59.90       97.55     77.80 o 
  -7   5  15       19.51      -48.74     76.06 o 
  -6   5  15      157.89      212.77     81.97 o 
  -5   5  15       89.27      130.54     82.45 o 
  -4   5  15       65.53     -167.36    210.62 o 
  -3   5  15      135.48      -39.73    220.04 o 
  -2   5  15       94.77      -96.34    210.21 o 
  -1   5  15      245.36      346.93    228.80 o 
   0   5  15       51.84      377.24    226.18 o 
   1   5  15      192.49      117.96    209.06 o 
   2   5  15       74.29      232.24    214.22 o 
   3   5  15      193.43       60.05    209.80 o 
   4   5  15      544.87      759.89    236.42 o 
   5   5  15       34.20     -151.63    199.56 o 
   6   5  15      130.16      165.72    224.46 o 
 -10   0  16       29.08      -95.68    174.16 o 
  -9   0  16       25.40       17.78    182.60 o 
  -8   0  16     1284.88     1380.43    242.24 o 
  -7   0  16      179.19      332.92    207.09 o 
  -6   0  16      808.27      551.56    214.79 o 
  -5   0  16      317.73      567.62    219.79 o 
  -4   0  16      738.40      535.84    220.45 o 
  -3   0  16       77.58     -143.69    190.38 o 
  -2   0  16      319.18      -35.88    202.10 o 
  -1   0  16       22.36      -12.04    201.77 o 
   0   0  16       90.12      -45.87    193.08 o 
   1   0  16      323.36      -76.84    194.31 o 
   2   0  16       33.97      104.94    198.00 o 
   3   0  16      324.78      306.71    203.73 o 
   4   0  16      449.37      599.65    211.11 o 
   5   0  16       49.25      173.75    193.82 o 
   6   0  16      580.24      358.07    197.67 o 
   7   0  16       95.63     -100.60    174.65 o 
   8   0  16     1114.03      724.01    216.84 o 
   9   0  16       32.83     -146.39    178.91 o 
  10   0  16       32.81       71.35    189.48 o 
  11   0  16      140.39     -161.46    187.35 o 
  12   0  16      217.44      139.75    195.95 o 
 -13   1  16       86.33      154.66    111.74 o 
 -12   1  16       72.49       54.39    110.18 o 
 -11   1  16       94.68        9.27    210.62 o 
 -10   1  16      640.21      572.98     89.01 o 
  -9   1  16        2.05      -70.01    123.96 o 
  -8   1  16      119.38       33.37    143.11 o 
  -7   1  16       70.75      107.39    145.94 o 
  -6   1  16       26.77      -54.52    127.78 o 
  -5   1  16       16.39     -127.68    127.68 o 
  -4   1  16       18.93     -126.63    126.63 o 
  -3   1  16        0.57     -128.56    128.56 o 
  -2   1  16        0.06      -49.15    133.20 o 
  -1   1  16      831.66      375.21    143.79 o 
   0   1  16      144.92      116.64    137.20 o 
   1   1  16      116.98      205.15    180.92 o 
   2   1  16        7.50     -123.25    130.98 o 
   3   1  16      113.42      -85.76    131.87 o 
   4   1  16       61.93      145.18    137.10 o 
   5   1  16      296.83      113.94    136.50 o 
   6   1  16        1.42      -30.90    130.71 o 
   7   1  16       47.61     -132.02    132.02 o 
   8   1  16       89.65       32.39    136.56 o 
   9   1  16       36.50       48.93    139.01 o 
  10   1  16      114.53      -18.51    139.64 o 
  11   1  16      116.83       37.13    140.20 o 
  12   1  16        7.02     -105.78    137.24 o 
 -13   2  16      362.60      351.90     87.30 o 
 -12   2  16      186.10      278.32     85.18 o 
 -11   2  16        7.14      -65.61     86.66 o 
 -10   2  16     1359.39     1287.37    234.78 o 
  -9   2  16      101.91      128.37    182.84 o 
  -8   2  16      716.92      540.59    209.30 o 
  -7   2  16       61.85     -147.21    184.48 o 
  -6   2  16      328.42      -66.68    188.50 o 
  -5   2  16      163.02       11.47    191.69 o 
  -4   2  16      598.82      302.20    200.62 o 
  -3   2  16       95.84      190.14    200.95 o 
  -2   2  16      264.75      182.84    208.49 o 
  -1   2  16       73.64      -35.47    195.21 o 
   0   2  16      170.70       89.54    204.31 o 
   1   2  16      422.42      262.55    208.73 o 
   2   2  16      474.71      277.30    209.47 o 
   3   2  16       67.66     -100.02    185.22 o 
   4   2  16      434.03      368.39    206.19 o 
   5   2  16       13.72      114.85    194.56 o 
   6   2  16      323.79      142.21    194.89 o 
   7   2  16        8.77      -15.32    182.27 o 
   8   2  16      251.44      313.10    199.06 o 
   9   2  16       54.94     -142.46    182.93 o 
  10   2  16      542.02      325.06    200.70 o 
  11   2  16      120.25      -35.55    187.35 o 
 -11   3  16      111.06      -50.05    194.72 o 
 -10   3  16      285.31       41.29    204.64 o 
  -9   3  16       28.32       33.83    205.37 o 
  -8   3  16      114.51       78.07    203.82 o 
  -7   3  16      603.82      223.97    218.15 o 
  -6   3  16      131.62       58.00    199.97 o 
  -5   3  16       65.44       -3.03    206.76 o 
  -4   3  16      199.85       73.40    214.55 o 
  -3   3  16      420.72     -102.24    210.04 o 
  -2   3  16      263.98      410.99    231.42 o 
  -1   3  16        4.58     -165.81    211.19 o 
   0   3  16        9.55     -198.33    206.52 o 
   1   3  16      255.31      -64.55    214.06 o 
   2   3  16       67.71      -36.78    210.53 o 
   3   3  16      199.31      124.27    189.15 o 
   4   3  16       23.72       54.56    185.63 o 
   5   3  16      222.89       18.02    185.06 o 
   6   3  16       94.06      220.94    196.69 o 
   7   3  16      299.78     -182.43    182.43 o 
   8   3  16       72.80      144.18    191.12 o 
   9   3  16      161.43       16.47    196.20 o 
  -6   4  16      709.21      175.39    214.14 o 
  -5   4  16        1.71      -10.29    110.18 o 
  -4   4  16      376.58      116.98    222.17 o 
  -3   4  16       67.29     -184.32    222.58 o 
  -2   4  16      210.86       10.57    219.87 o 
  -1   4  16      169.42       89.87    228.47 o 
   0   4  16      175.19      356.84    232.24 o 
   1   4  16       28.60      -21.14    226.59 o 
   2   4  16      266.99      -49.64    213.81 o 
   3   4  16        0.50      118.62    223.97 o 
   4   4  16        8.06     -209.63    215.28 o 
  -9   1  17      748.65      553.75    183.34 o 
  -8   1  17      505.40      102.61    146.40 o 
  -7   1  17       63.67      -47.06    141.98 o 
  -6   1  17       54.44       26.04    147.91 o 
  -5   1  17        0.50      -90.12    141.91 o 
  -4   1  17      264.30      119.64    146.80 o 
  -3   1  17       86.29      -19.65    144.02 o 
  -2   1  17      910.96      612.60    162.12 o 
  -1   1  17      285.79       72.39    190.09 o 
   0   1  17      869.91      484.73    158.70 o 
   1   1  17      520.92      164.17    190.05 o 
   2   1  17      294.30      333.62    157.41 o 
   3   1  17       21.64      -33.72    146.30 o 
   4   1  17      545.98      548.40    167.24 o 
   5   1  17      147.63       72.14    149.62 o 
   6   1  17      266.37      141.90    152.71 o 
   7   1  17      438.16      190.07    191.04 o 
  -7   2  17      141.77     -160.40    197.26 o 
  -6   2  17       35.97      -11.06    204.80 o 
  -5   2  17       80.77     -148.27    202.26 o 
  -4   2  17       33.97      154.34    224.62 o 
  -3   2  17      154.98       82.33    219.95 o 
  -2   2  17        2.38     -151.47    215.94 o 
  -1   2  17        4.47      -79.54    212.25 o 
   0   2  17       19.95       -2.13    217.09 o 
   1   2  17       13.06      113.21    220.94 o 
   2   2  17      239.36      -59.39    214.38 o 
   3   2  17      245.75     -195.13    195.13 o 
   4   2  17       70.98      131.89    210.37 o 
   5   2  17       59.27        0.41    205.70 o 
                                                 
